# Supplementary material for: Integrated metabolomics and transcriptomics analysis highlight key pathways involved in the somatic embryogenesis of Darjeeling tea
Source: BMC Genomics. 2024 Feb 23;25:207. doi: 10.1186/s12864-024-10119-2 (PMC10893738; doi:10.1186/s12864-024-10119-2)
Supplement: Supplementary file 5 — Supplementary Material 5: Table S1. Total detected metabolites in EC, GE and HE [file 12864_2024_10119_MOESM5_ESM.xlsx]

## Sheet: EC Total
Table S1: Total detected metabolites in EC
KEGG ID	Long name	Average of Normalized mzML Peak area
C00018	Pyridoxal 5'-phosphate	0.00158202
C00019	S-Adenosylmethionine	0.0641674
C00022	Pyruvic acid	0.0153402
C00024	Acetyl-CoA	0.00752073
C00025	L-Glutamic acid	0.0329258
C00026	Oxoglutaric acid	0.358092
C00031	D-Glucose	0.0143261
C00036	Oxalacetic acid	0.0491759
C00041	L-Alanine	0.0618055
C00042	Succinic acid	5.41602
C00047	L-Lysine	0.0428395
C00049	L-Aspartic acid	0.00720972
C00059	Sulfate	0.057187
C00062	L-Arginine	0.0453577
C00064	L-Glutamine	0.156806
C00068	Thiamine pyrophosphate	0.00823953
C00072	Ascorbate	0.00995315
C00073	L-Methionine	0.0795467
C00074	Phosphoenolpyruvic acid	0.0649403
C00077	Ornithine	0.00547483
C00078	L-Tryptophan	0.0390942
C00079	L-Phenylalanine	0.110662
C00082	L-Tyrosine	0.00286368
C00086	Urea	1.15848
C00099	Beta-Alanine	0.0307603
C00100	Propionyl-CoA	0.0227906
C00105	Uridine 5'-monophosphate	1.15334
C00106	Uracil	0.00875771
C00109	2-Ketobutyric acid	0.0539932
C00111	Dihydroxyacetone phosphate	0.0145423
C00112	CDP	0.00952933
C00116	Glycerol	0.0280494
C00118	D-Glyceraldehyde 3-phosphate	0.0164587
C00120	Biotin	0.0628977
C00121	D-Ribose	0.0182498
C00122	Fumaric acid	2.83898
C00124	D-Galactose	0.0117312
C00129	Isopentenyl pyrophosphate	0.0138136
C00130	Inosinic acid	0.00989848
C00134	Putrescine	0.0520567
C00135	L-Histidine	0.00788698
C00136	Butyryl-CoA	0.0055947
C00137	myo-Inositol	0.0049152
C00141	Alpha-ketoisovaleric acid	0.134948
C00147	Adenine	0.304954
C00148	L-Proline	0.00563528
C00149	L-Malic acid	0.0809382
C00152	L-Asparagine	0.00255799
C00153	Niacinamide	0.0857541
C00159	D-Mannose	0.234805
C00164	Acetoacetic acid	0.0223025
C00166	Phenylpyruvic acid	0.152554
C00168	Hydroxypyruvic acid	0.135652
C00169	Carbamoyl phosphate	0.00406457
C00170	5'-Methylthioadenosine	0.00618117
C00178	Thymine	0.951666
C00181	D-Xylose	0.00198661
C00184	Dihydroxyacetone	0.0431804
C00186	L-Lactic acid	0.0353983
C00187	Cholesterol	0.0225553
C00188	L-Threonine	0.0143037
C00189	Ethanolamine	0.274815
C00191	D-Glucuronic acid	0.0073393
C00197	3-Phosphoglyceric acid	0.0306774
C00199	D-Ribulose 5-phosphate	0.00309332
C00206	dADP	0.0136691
C00209	Oxalic acid	0.0587285
C00212	Adenosine	0.0224023
C00213	Sarcosine	0.0212767
C00214	Thymidine	0.210884
C00219	Arachidonic acid	0.257865
C00222	Malonic semialdehyde	0.00926814
C00227	Acetylphosphate	0.707424
C00232	Succinic acid semialdehyde	0.0282769
C00233	Ketoleucine	0.171229
C00235	Dimethylallylpyrophosphate	0.00249553
C00242	Guanine	0.788243
C00245	Taurine	0.0408543
C00246	Butyric acid	0.0142718
C00250	Pyridoxal	0.0204354
C00251	Chorismate	0.0733881
C00253	Nicotinic acid	0.19324
C00254	Prephenate	0.0293537
C00255	Riboflavin	0.0146588
C00256	D-Lactic acid	0.0245539
C00257	Gluconic acid	0.0007724
C00258	Glyceric acid	0.0217357
C00259	L-Arabinose	0.00198826
C00262	Hypoxanthine	0.172112
C00263	L-Homoserine	0.00891327
C00267	Alpha-D-Glucose	0.00530798
C00294	Inosine	1.02216
C00295	Orotic acid	0.512361
C00299	Uridine	0.219372
C00302	DL-Glutamate	0.0511005
C00307	Citicoline	0.001755
C00314	Pyridoxine	0.00901863
C00322	Oxoadipic acid	0.0202427
C00329	Glucosamine	0.00800372
C00330	Deoxyguanosine	0.0286747
C00332	Acetoacetyl-CoA	0.00885471
C00333	D-Galacturonate	0.0019019
C00334	Gamma-Aminobutyric acid	0.0239908
C00337	4,5-Dihydroorotic acid	0.107591
C00345	6-Phosphogluconic acid	0.0226365
C00346	O-Phosphoethanolamine	0.0596387
C00349	2-Methyl-3-oxopropanoic acid	0.0128197
C00353	Geranylgeranyl-PP	0.0101922
C00354	Fructose 1,6-bisphosphate	0.0837105
C00356	3-Hydroxy-3-methylglutaryl-CoA	0.00169826
C00363	dTDP	0.036526
C00365	dUMP	0.092627
C00366	Uric acid	0.0460317
C00378	Thiamine	0.0070462
C00379	D-Xylitol	0.0276888
C00383	Malonate	0.0569128
C00385	Xanthine	0.10371
C00387	Guanosine	0.00957173
C00388	Histamine	0.0403665
C00389	Quercetin	0.0544418
C00398	Tryptamine	0.00465453
C00408	Pipecolic acid	0.101826
C00411	Sinapoyl-CoA	0.00234761
C00415	Dihydrofolic acid	0.0216867
C00417	cis-Aconitic acid	1.67183
C00418	Mevalonic acid	0.00874115
C00423	trans-Cinnamate	0.189744
C00427	Prostaglandin H2	0.0152861
C00429	Dihydrouracil	0.0462657
C00436	N-Carbamoylputrescine	0.34965
C00437	N-Acetylornithine	0.0807229
C00438	Ureidosuccinic acid	0.00181055
C00441	L-Aspartate-semialdehyde	0.211953
C00449	Saccharopine	0.108473
C00450	(S)-2,3,4,5-Tetrahydropiperidine-2-carboxylate	0.0148308
C00455	Nicotinamide ribotide	0.138708
C00463	Indole	0.0507312
C00482	Sinapic acid	0.111672
C00483	Tyramine	0.155326
C00493	Shikimic acid	0.0644251
C00499	Allantoic acid	0.0724626
C00500	Biliverdin	1.25765
C00506	Cysteic acid	0.041665
C00509	Naringenin	0.0300667
C00519	Hypotaurine	0.0108392
C00522	(R)-Pantoate	0.00490674
C00526	Deoxyuridine	0.0118396
C00534	Pyridoxamine	0.0280411
C00544	Homogentisic acid	0.059451
C00559	Deoxyadenosine	0.00165049
C00561	Mandelonitrile	0.00795938
C00577	D-Glyceraldehyde	0.0797396
C00588	Phosphorylcholine	0.0997864
C00590	Coniferyl alcohol	0.0572647
C00601	Phenylacetaldehyde	0.140888
C00603	(S)-Ureidoglycolic acid	0.121472
C00606	3-Sulfinoalanine	0.178773
C00624	N-Acetylglutamic acid	0.0813715
C00627	Pyridoxine 5'-phosphate	0.0373235
C00630	Isobutyryl-CoA	0.00893583
C00631	2-Phospho-D-glyceric acid	0.00380225
C00632	3-Hydroxyanthranilic acid	0.131634
C00637	Indoleacetaldehyde	0.0367933
C00647	Pyridoxamine 5'-phosphate	0.0977848
C00655	Xanthylic acid	0.00590939
C00665	D-Fructose 2,6-bisphosphate	0.0250677
C00669	gamma-Glutamylcysteine	0.0539564
C00670	Glycerophosphocholine	0.00329074
C00671	3-Methyl-2-oxovaleric acid	1.62815
C00680	meso-2,6-Diaminoheptanedioate	0.470228
C00712	Oleic acid	0.0460352
C00719	Betaine	0.00886608
C00751	Squalene	0.0179067
C00774	Phloretin	0.0086644
C00780	Serotonin	0.117131
C00794	Sorbitol	0.189931
C00811	4-Hydroxycinnamic acid	0.00344781
C00818	Glucaric acid	4.68658
C00826	L-Arogenate	0.0956135
C00828	Vitamin K2	0.00998545
C00831	Pantetheine	0.022181
C00836	Sphinganine	0.00140518
C00852	Chlorogenic acid	4.19094
C00881	Deoxycytidine	0.0663184
C00885	Isochorismate	0.00438259
C00894	Acrylyl-CoA	0.00222139
C00903	Cinnamaldehyde	0.0828087
C00909	Leukotriene A4	0.0124229
C00921	7,8-Dihydropteroic acid	0.00754498
C00931	Porphobilinogen	0.0116078
C00940	2-Keto-glutaramic acid	0.210284
C00944	3-Dehydroquinate	0.0143107
C00954	Indoleacetic acid	0.0334606
C00956	Aminoadipic acid	0.0211616
C00966	2-Dehydropantoate	0.0438206
C00974	Aromadendrin	0.01053
C00978	N-Acetylserotonin	0.0273987
C00979	O-Acetylserine	0.0566076
C00984	D-Galactose	0.00163924
C00988	Phosphoglycolic acid	0.223305
C01013	Hydroxypropionic acid	0.0385568
C01019	L-Fucose	0.436345
C01035	4-Guanidinobutanoic acid	0.00331363
C01036	Maleylacetoacetic acid	0.0602182
C01040	L-Gulonolactone	0.0190154
C01041	Ascorbic acid	0.00684782
C01054	(S)-2,3-Epoxysqualene	0.00624213
C01063	6-Carboxyhexanoyl-CoA	0.111115
C01077	Acetylhomoserine	0.025247
C01102	O-Phosphohomoserine	0.0438177
C01107	Mevalonic acid-5P	0.0115958
C01115	L-Galactono-1,4-lactone	0.00286577
C01134	Pantetheine 4'-phosphate	0.185194
C01151	Ribose 1,5-bisphosphate	0.0576854
C01175	1-O-Sinapoyl-beta-D-glucose	0.0045864
C01179	4-Hydroxyphenylpyruvic acid	0.0571749
C01180	2-Oxo-4-methylthiobutanoic acid	0.0964327
C01181	4-Trimethylammoniobutanoic acid	0.0354302
C01182	D-Ribulose 1,5-bisphosphate	0.0244737
C01189	Lathosterol	0.00594938
C01197	Caffeate	0.054629
C01205	(R)-b-aminoisobutyric acid	0.0636201
C01210	N-Methylethanolamine phosphate	0.143867
C01220	1D-Myo-inositol 1,4-bisphosphate	0.0190787
C01226	12-OPDA	0.00480493
C01234	1-Aminocyclopropanecarboxylic acid	0.00364908
C01236	6-Phosphonoglucono-D-lactone	0.0297104
C01243	Inositol 1,3,4-trisphosphate	0.0411069
C01245	Inositol 1,4,5-trisphosphate	0.0226246
C01246	Dolichyl b-D-glucosyl phosphate	0.012445
C01250	N-Acetyl-L-glutamate 5-semialdehyde	0.251869
C01268	5-Amino-6-(5'-phosphoribosylamino)uracil	0.00173861
C01269	5-O-(1-Carboxyvinyl)-3-phosphoshikimate	1.66837
C01279	4-Amino-5-hydroxymethyl-2-methylpyrimidine	0.0182205
C01300	2-Amino-4-hydroxy-6-hydroxymethyl-7,8-dihydropteridine	0.0653856
C01345	2'-Deoxyinosine triphosphate	0.618123
C01378	Fustin	0.027885
C01419	Cysteinylglycine	0.0189219
C01477	Apigenin	0.161417
C01494	trans-Ferulic acid	0.0262926
C01514	Luteolin	0.0485317
C01530	Stearic acid	0.718036
C01563	Carbamic acid	0.0373069
C01594	Lansoprazole	0.00870515
C01595	Linoleic acid	0.0926321
C01598	Melatonin	0.0146123
C01613	Stachyose	0.00561089
C01617	Taxifolin	0.00564533
C01674	Chitobiose	0.0112387
C01724	Lanosterin	0.0243732
C01753	Beta-Sitosterol	4.8695
C01762	Xanthosine	0.407306
C01802	Desmosterol	0.0509725
C01825	L-Galactose	0.00919823
C01852	Secologanin	0.00795133
C01879	Pyroglutamic acid	0.00367386
C01929	Histidinal	0.0620798
C01943	Obtusifoliol	0.0117866
C02035	Gibberellin A20	0.0206519
C02041	Eicosanoyl-CoA	0.0119965
C02059	Vitamin K1	0.00326809
C02091	Ureidoglycine	0.170246
C02139	Chlorophyllide	0.0012511
C02165	Leukotriene B4	0.0025204
C02170	Methylmalonic acid	0.010243
C02226	Citraconic acid	0.263955
C02232	3-Oxoadipyl-CoA	0.0496256
C02273	Digalacturonic acid	0.0365517
C02291	L-Cystathionine	0.094654
C02325	Sinapyl alcohol	0.0100107
C02336	D-Fructose	0.0119197
C02350	(S)(+)-Allantoin	0.0271894
C02356	L-Alpha-aminobutyric acid	0.0321199
C02362	2-Oxosuccinamic acid	0.0299071
C02463	Precorrin 2	0.00799771
C02477	Alpha-Tocopherol	0.0173371
C02504	2-Isopropylmalic acid	0.0592222
C02505	2-Phenylacetamide	1.40909
C02514	3-Fumarylpyruvate	0.0109728
C02576	Perillyl aldehyde	0.745243
C02593	Tetradecanoyl-CoA	0.00368848
C02612	(R)-2-Methylmalate	1.40496
C02631	Isopropylmaleate	0.0192692
C02642	Ureidopropionic acid	0.00624637
C02646	4-Coumaryl alcohol	0.0765655
C02659	Acetone cyanhydri	0.00377888
C02666	Coniferyl aldehyde	0.0159381
C02693	1H-Indole-3-acetamide	0.0440374
C02730	2-Succinylbenzoate	0.226239
C02835	Imidazoleacetic acid	0.0518817
C02887	Sinapoyl malate	0.0429919
C02906	Dihydromyricetin	0.0548822
C02937	Indole-3-acetaldehyde oxime	0.015959
C02939	Isovaleryl-CoA	0.00840673
C02946	4-Acetamidobutanoic acid	0.106365
C02947	4-Coumaroylshikimate	0.181389
C02985	Fucose 1-phosphate	0.113065
C03078	4-Guanidinobutanamide	0.202702
C03089	5-Methylthioribose	0.043265
C03090	5-Phosphoribosylamine	0.00199407
C03175	Shikimate 3-phosphate	0.0245008
C03221	(2E)-Dodecenoyl-CoA	0.00236918
C03242	8,11,14-Eicosatrienoic acid	0.0293811
C03287	L-Glutamic acid 5-phosphate	0.203152
C03344	2-Methylacetoacetyl-CoA	0.00512458
C03406	Argininosuccinic acid	0.796472
C03461	2-trans,6-trans-Farnesal	0.0082121
C03506	Indoleglycerol phosphate	0.0063515
C03547	Glycolic acid	1.79132
C03557	Ciliatine	0.0347488
C03657	1,4-Dihydroxy-2-naphthoate	0.135923
C03719	Phenylacetothiohydroximate	0.0308716
C03742	(S)-4-Hydroxymandelonitrile	0.00822078
C03765	4-Hydroxyphenylacetaldehyde	0.00570162
C03838	Glycineamideribotide	0.140961
C03845	5a-Cholest-8-en-3b-ol	0.00606391
C03906	Beta-L-arabinose 1-phosphate	0.000837141
C03912	1-Pyrroline-5-carboxylic acid	0.21161
C04043	3,4-Dihydroxyphenylacetaldehyde	0.00457265
C04051	5-Aminoimidazole-4-carboxamide	0.0633531
C04076	Allysine	0.0467428
C04083	N6-(delta2-Isopentenyl)-adenine	0.00145703
C04133	N-Acetyl-L-glutamyl 5-phosphate	0.00358478
C04181	3-Hydroxy-3-methyl-2-oxobutanoic acid	0.0124315
C04236	2-Isopropyl-3-oxosuccinate	0.00696452
C04281	Pyrroline hydroxycarboxylic acid	0.0261224
C04294	5-(2-Hydroxyethyl)-4-methylthiazole	0.051069
C04327	4-Methyl-5-(2-phosphoethyl)-thiazole	0.0534718
C04332	6,7-Dimethyl-8-(1-D-ribityl)lumazine	0.00614742
C04350	(E)-4-Hydroxyphenylacetaldehyde oxime	0.00507367
C04376	5'-Phosphoribosyl-N-formylglycinamide	0.00224487
C04411	3-Isopropylmalate	0.0367967
C04672	(9Z,15Z)-(13S)-12,13-Epoxyoctadeca-9,11,15-trienoic acid	0.00411952
C04677	AICAR	0.00938465
C04691	2-Dehydro-3-deoxy-D-arabino-heptonate 7-phosphate	0.0858608
C04717	13-L-Hydroperoxylinoleic acid	0.0263399
C04732	5-Amino-6-ribitylamino uracil	0.0265664
C04734	Phosphoribosyl formamidocarboxamide	0.270319
C04742	15(S)-HETE	0.00730119
C04780	8-[(1R,2R)-3-Oxo-2-{(Z)-pent-2-enyl}cyclopentyl]octanoate	0.355859
C04785	13(S)-HPOT	0.0270977
C04805	5-HETE	0.0599625
C04874	7,8-Dihydroneopterin	0.664827
C05107	7-Dehydrodesmosterol	0.0437321
C05109	24,25-Dihydrolanosterol	0.000930312
C05130	Imidazole-4-acetaldehyde	0.0103902
C05264	(S)-Hydroxydecanoyl-CoA	0.0293215
C05266	(S)-Hydroxyoctanoyl-CoA	0.0339623
C05269	3-Oxohexanoyl-CoA	0.0445434
C05270	Hexanoyl-CoA	0.00445733
C05273	(2E)-Tetradecenoyl-CoA	0.0260283
C05275	(2E)-Decenoyl-CoA	0.0485398
C05307	Chlorophyll b	0.368483
C05356	5(S)-Hydroperoxyeicosatetraenoic acid	0.00561284
C05366	(+)-Pinoresinol	0.0249431
C05378	Fructose 1,6-bisphosphate	0.0395641
C05379	Oxalosuccinic acid	0.0219398
C05382	D-Sedoheptulose 7-phosphate	0.109256
C05385	D-Glucuronic acid 1-phosphate	0.00785921
C05399	Melibiitol	0.000643004
C05401	Galactosylglycerol	1.0431
C05414	7,7',8,8',11,11',12,12'-Hexahydro-y,y-Carotene	0.00360331
C05421	All-trans-Phytoene	0.00606996
C05422	Dehydroascorbic acid	1.55431
C05427	Phytyl diphosphate	0.00309566
C05430	7,7',8,8'-Tetrahydrolycopene	0.0471661
C05431	Neurosporene	0.00419773
C05434	beta-Zeacarotene	0.00376304
C05442	Stigmasterol	0.0210856
C05512	Deoxyinosine	0.0199639
C05519	L-Allothreonine	0.0258983
C05527	3-Sulfinylpyruvic acid	0.173948
C05528	3-Sulfopyruvic acid	0.00762354
C05576	3,4-Dihydroxyphenylglycol	0.0286753
C05577	3,4-Dihydroxymandelaldehyde	0.00558366
C05608	(E)-3-(4-Hydroxyphenyl)-2-propenal	0.0692155
C05610	Sinapoyl aldehyde	0.099974
C05619	3-(3,4-Dihydroxy-5-methoxy)-2-propenoic acid	0.0241496
C05623	Quercetin 3-glucoside	0.00136376
C05631	Eriodictyol	0.252376
C05634	5-Hydroxyindoleacetaldehyde	0.0310667
C05635	5-Hydroxyindoleacetic acid	0.420696
C05638	5-Hydroxykynurenamine	0.308447
C05640	Cinnavalininate	0.0291897
C05651	5-Hydroxykynurenine	0.00792461
C05673	CMPciliatine	0.144085
C05699	Selenocystathionine	1.44138
C05715	gamma-Amino-gamma-cyanobutanoate	0.0496632
C05797	Pheophytin a	0.158218
C05817	(1R,6R)-6-Hydroxy-2-succinylcyclohexa-2,4-diene-1-carboxylate	0.00686528
C05819	Menaquinol	0.00549888
C05823	3-Mercaptolactic acid	0.469478
C05837	Glucobrassicin	0.0135861
C05838	Coumaric acid	0.197708
C05839	cis-beta-D-Glucosyl-2-hydroxycinnamate	0.128935
C05841	Nicotinate D-ribonucleoside	0.0174137
C05844	5-L-Glutamyl-taurine	0.503628
C05852	Ortho-Hydroxyphenylacetic acid	0.0390507
C05855	4-Hydroxycinnamyl alcohol 4-D-glucoside	0.00525872
C05859	Dehydrodolichol diphosphate	0.0138168
C05903	Kaempferol	0.0969281
C05904	Pelargonidin	0.00402944
C05905	Cyanidin	0.00219159
C05906	Leucocyanidin	0.225508
C05933	N-(o)-Hydroxyarginine	0.110954
C05936	N4-Acetylaminobutanal	0.0961144
C05938	L-4-Hydroxyglutamate semialdehyde	0.0480597
C05946	D-4-Hydroxy-2-oxoglutarate	0.0968704
C05947	L-erythro-4-Hydroxyglutamate	0.100109
C05966	15(S)-HPETE	0.00281666
C05983	Propinol adenylate	0.0108953
C05984	2-Hydroxybutyric acid	0.0137241
C06001	(S)-3-Hydroxyisobutyric acid	0.0536908
C06002	(S)-Methylmalonic acid semialdehyde	0.0328667
C06006	(S)-2-Aceto-2-hydroxybutanoic acid	1.43029
C06007	(R) 2,3-Dihydroxy-3-methylvalerate	0.0363954
C06010	(S)-2-Acetolactate	0.119172
C06032	D-erythro-3-Methylmalate	0.0092709
C06054	2-Oxo-3-hydroxy-4-phosphobutanoic acid	0.18065
C06056	4-Hydroxy-L-threonine	0.166297
C06082	(S)-Abscisic acid	1.12454
C06090	ent-Kaurene	0.0579063
C06093	Gibberellin A12 7-aldehyde	0.594123
C06094	Gibberellin A53	0.00706425
C06098	Zeaxanthin	0.0108968
C06118	4-(4-Deoxy-alpha-D-gluc-4-enuronosyl)-D-galacturonate	0.0042212
C06178	1-Methylpyrrolinium	0.254071
C06196	dIMP	0.0201105
C06425	Arachidic acid	0.00541323
C06426	Gamma-Linolenic acid	0.243057
C06427	Alpha-Linolenic acid	0.55732
C06428	Eicosapentaenoic acid	0.102211
C06429	Docosahexaenoic acid	0.00967855
C06459	Phosphorylcholine	0.00101502
C06561	Chalconaringenin	0.0147549
C07086	Phenylacetic acid	1.75729
C07330	3-Methyl-2-butenal	0.244878
C07480	Theobromine	0.08636
C08276	3-Methylthiopropionic acid	0.72022
C08281	Behenic acid	0.636803
C08285	(S)-10,16-Dihydroxyhexadecanoic acid	0.0397199
C08412	Glucoiberverin	0.00515031
C08491	Jasmonic acid	0.00123465
C08492	(E)-3-Hexen-1-ol	0.213116
C08578	Butein	0.0504297
C08580	Astaxanthin	0.0555821
C08590	Zeinoxanthin	0.00829587
C08592	Echinenone	0.223154
C08614	Violaxanthin	0.0121175
C08615	alpha-Amyrin	0.00521588
C08616	beta-Amyrin	0.102888
C08650	Isoliquiritigenin	0.0369914
C08813	Brassicasterol	0.0299546
C09614	Butin	0.0133547
C09629	beta-Caryophyllene	0.0108227
C09684	Humulene	0.00125611
C09727	Epicatechin	0.0598219
C09751	(2R,3R)-3,4',7-Trihydroxyflavanone	0.059365
C09762	(2S)-Liquiritigenin	0.00115811
C09844	Eucalyptol	0.0229533
C10044	Norizalpinin	0.149163
C10107	Myricetin	0.0208953
C10434	Dattelic acid	0.000633145
C10497	Subaphylline	0.884358
C10945	Caffeic aldehyde	0.0320147
C11038	2'-Deoxy-5-hydroxymethylcytidine-5'-diphosphate	0.0466521
C11355	4-Amino-4-deoxychorismate	0.00895907
C11389	(R)-3,7-Dimethyl-1,6-octadien-3-ol	0.00700788
C11434	2-C-Methyl-D-erythritol 4-phosphate	0.0901879
C11453	2-C-Methyl-D-erythritol 2,4-cyclodiphosphate	0.140204
C11455	4,4-Dimethylcholesta-8,14,24-trienol	0.00286592
C11508	Delta 8,14 -Sterol	0.0212913
C11537	(2R)-3-Sulfolactate	0.209367
C11829	13(1)-Hydroxy-magnesium-protoporphyrin IX 13-monomethyl ester	0.00185145
C11857	Gibberellin A12	0.00346066
C11860	Gibberellin A15 open lactone	0.0303734
C11863	Gibberellin A9	0.318288
C11864	Gibberellin A4	0.00232005
C11865	Gibberellin A51	0.00573213
C11869	Gibberellin A34-catabolite	0.0278384
C11872	ent-16-Kauren-19-ol	0.0129319
C11873	ent-16-Kauren-19-al	0.0230282
C11874	Kaur-16-en-18-oic acid	0.0406186
C11875	ent-7alpha-Hydroxykaur-16-en-19-oic acid	0.0121561
C11876	(ent-6alpha,7alpha)-6,7-Dihydroxy-16-kauren-19-oic acid	0.448465
C11924	Perillic acid	0.0115053
C12124	Apiforol	0.00853926
C12128	(-)-Epiafzelechin	0.00957494
C12136	(-)-Epigallocatechin	0.10292
C12138	Delphinidin 3-O-beta-D-glucoside	0.18877
C12144	Phytosphingosine	0.084967
C12204	5-Hydroxyconiferaldehyde	0.0402385
C12205	5-Hydroxyconiferyl alcohol	0.0434927
C12206	Caffeyl alcohol	0.0659234
C13431	Neoxanthin	0.00369306
C13453	Xanthoxin	0.198266
C13455	Abscisic aldehyde	0.949573
C13482	Phosphodimethylethanolamine	0.00418116
C13747	Paraxanthine	0.0353455
C14151	Delta-Tocopherol	0.0306533
C14153	Alpha-Tocotrienol	0.00087635
C14154	epsilon-Tocopherol	0.00145362
C14155	Gamma-Tocotrienol	0.00286755
C14156	d-Tocotrienol	1.49751
C14463	(R)-3-Hydroxy-3-methyl-2-oxopentanoate	0.117695
C14827	9(S)-HPODE	0.00900745
C15514	8'-Hydroxyabscisate	1.04231
C15525	Eriodictyol chalcone	0.00502479
C15547	1,4-Dihydroxy-2-naphthoyl-CoA	0.0522479
C15606	1,2-Dihydroxy-3-keto-5-methylthiopentene	0.0166556
C15650	2,3-Diketo-5-methylthiopentyl-1-phosphate	0.00442534
C15778	5,7,24(28)-Ergostatrienol	1.1711
C15780	5-Dehydroepisterol	0.00405375
C15782	Delta7-Avenasterol	0.0200807
C15783	5-Dehydroavenasterol	0.00228942
C15785	Campest-4-en-3-one	0.00529233
C15787	Campestanol	0.0193514
C15790	Cathasterone	0.00195113
C15791	Teasterone	0.00348102
C15792	3-Dehydroteasterone	0.0073559
C15793	2-Deoxycastasterone	0.0027977
C15794	Castasterone	0.00823087
C15795	22alpha-Hydroxy-campesterol	0.0257216
C15796	22alpha-Hydroxy-campest-4-en-3-one	0.142322
C15799	6-Deoxoteasterone	0.00422836
C15801	6-Deoxotyphasterol	0.00309011
C15857	(9-cis,9'-cis)-7,7',8,8'-Tetrahydro-y,y-Carotene	0.0405612
C15882	2-Methyl-6-phytylhydroquinone	0.020368
C15883	2,3-Dimethyl-5-phytylquinol	0.0181069
C15967	Phoenicoxanthin	0.0938231
C15968	Adonixanthin	0.182707
C15970	Abscisic acid glucose ester	0.0284368
C15980	2-Methylbutyryl-CoA	0.00595547
C15981	Alpha-Cryptoxanthin	0.00614737
C16291	7,8-Dihydro-beta-carotene	0.00295735
C16310	(Z)-3-Hexenal	0.065907
C16311	12-Oxo-9(Z)-dodecenoic acid	0.0553112
C16321	9(S)-HPOT	0.0156982
C16323	(3Z,6Z)-3,6-Nonadienal	0.0574103
C16324	9,10-EOT	0.00243619
C16335	OPC4-CoA	0.000852032
C16355	7-Methyluric acid	0.330558
C16356	1,7-Dimethyluric acid	0.507388
C16358	1-Methylxanthine	0.00414841
C16359	1-Methyluric acid	0.0652754
C16360	3,7-Dimethyluric acid	0.0490113
C16361	1,3,7-Trimethyluric acid	0.0112612
C16362	3,6,8-Trimethylallantoin	0.148153
C16405	Homoeriodictyol chalcone	0.134262
C16415	5-Deoxyleucopelargonidin	0.00687697
C16443	Cis-zeatin-7-N-glucoside	0.00685504
C16516	Indolylmethylthiohydroximate	0.0688547
C16688	Sucrose-6-phosphate	0.110024
C16695	Plastoquinol-9	0.068327
C16814	gamma-Bisabolene	0.000776192
C16911	Afzelin	0.00256359
C17210	2-(2'-Methylthio)ethylmalic acid	0.0738768
C17211	2-Oxo-5-methylthiopentanoic acid	0.0557558
C17212	3-(2'-Methylthio)ethylmalic acid	0.0479515
C17213	L-2-Amino-5-(methylthio)pentanoic acid	0.125313
C17214	2-(3'-Methylthio)propylmalic acid	0.0278263
C17215	3-(3'-Methylthio)propylmalic acid	0.0144384
C17216	2-Oxo-6-methylthiohexanoic acid	0.0614111
C17217	Dihomomethionine	0.0325989
C17218	2-(4'-Methylthio)butylmalic acid	3.05628
C17219	3-(4'-Methylthio)butylmalic acid	0.0205423
C17220	2-Oxo-7-methylthioheptanoic acid	0.0826081
C17221	Trihomomethionine	0.129341
C17222	2-(5'-Methylthio)pentylmalic acid	0.0381704
C17223	3-(5'-Methylthio)pentylmalic acid	0.0308567
C17225	Tetrahomomethionine	0.0715726
C17226	2-(6'-Methylthio)hexylmalic acid	0.26905
C17227	3-(6'-Methylthio)hexylmalic acid	0.0808484
C17228	2-Oxo-9-methylthiononanoic acid	0.20372
C17230	2-(7'-Methylthio)heptylmalic acid	0.0194705
C17231	3-(7'-Methylthio)heptylmalic acid	0.0225637
C17232	2-Oxo-10-methylthiodecanoic acid	0.015496
C17233	Hexahomomethionine	0.00688634
C17237	S-(Phenylacetothiohydroximoyl)-L-cysteine	0.197397
C17238	S-(Hydroxyphenylacetothiohydroximoyl)-L-cysteine	0.0951794
C17239	p-Hydroxyphenylacetothiohydroximate	0.0410616
C17240	p-Hydroxybenzyldesulphoglucosinolate	0.0138326
C17241	4-Methylthiobutanaldoxime	0.00830769
C17242	S-(4-Methylthiobutylthiohydroximoyl)-L-cysteine	0.0676926
C17243	4-Methylthiobutylthiohydroximate	0.750832
C17244	3-Methylthiopropyl-desulfoglucosinolate	0.481438
C17245	5-Methylthiopentanaldoxime	0.00254182
C17249	7-Methylthioheptanaldoxime	0.0103345
C17251	8-Methylthiooctanaldoxime	0.00963062
C17570	2-Methyl-6-solanyl-1,4-benzoquinol	0.0202835
C17621	10-Hydroxygeraniol	0.028467
C17622	10-Oxogeranial	0.00204139
C17733	7-Oxateasterone	0.0031826
C17735	7-Oxatyphasterol	0.006941
C17758	4,5-seco-Dopa	0.00473244
C18021	Pheophorbide a	0.0114571
C18155	bacteriochlorophyllide a	0.0348848
C18217	16-Feruloyloxypalmitate	0.00244432
C18218	16-Hydroxy hexadecanoic acid	0.121396
C18325	N1-trans-Feruloylagmatine	0.0689909
C18326	p-Coumaroylputrescine	0.2397
C18902	Methylselenic acid	0.0216492
C19418	9,10-Epoxystearic acid	0.103926
C19616	18-Hydroxyoleate	0.00671414
C19623	22-Hydroxydocosanoate	0.10083
C19691	Farnesylcysteine	0.158513
C19712	N-Hydroxy-L-phenylalanine	0.0080156
C19714	(E)-Phenylacetaldoxime	0.930592
C19759	7,9,9'-tricis-neurosporene	0.00264178
C19764	9,15,9'-tricis-zeta-carotene	0.00366569
C19765	15,9'-dicis-Phytofluene	0.00471899
C19828	Arabidiol	0.00280751
C19832	Thalianol	0.00532674
C19835	Camelliol C	0.00476906
C19863	Lupan-3beta,20-diol	0.00578872
C19872	N-Formyl-4-amino-5-aminomethyl-2-methylpyrimidine	0.0939005
C20121	trans,trans-Farnesyl phosphate	0.580579
C20200	Baruol	0.00521847
C20345	Isopentenyl phosphate	0.0898258
C20440	alpha-D-Ribose 1,2-cyclic phosphate 5-phosphate	0.760192
C20455	(-)-Pinoresinol	0.00359299
C20690	1D-myo-Inositol 1,5-bis(diphosphate) 2,3,4,6-tetrakisphosphate	0.0380753
C20693	Carlactone	0.337827
C20724	(+)-Thujopsene	0.00216744
C20737	6-Geranylgeranyl-2-methylbenzene-1,4-diol	0.0449707
C20738	6-Geranylgeranyl-2,3-dimethylbenzene-1,4-diol	0.00115416
C21015	gamma-L-Glutamyl-L-2-aminobutyrate	0.00627671
C21016	Ophthalmic acid	0.0191982
C21028	(R)-5,6-Dihydrothymine	0.00924263
C21029	(R)-3-Ureidoisobutyrate	0.0128759
C21084	Demethylphylloquinol	0.036793
C21106	24-epi-Campesterol	0.00265456
C22119	3beta-Hydroxyergosta-7,24(24(1))-dien-4alpha-carboxylate	0.00426763
C22123	Avenastenone	0.00583263
G00002	N,N'-Chitobiosyldiphosphodolichol	0.0288177
G00003	Glycan	0.0803803
G00004	(GlcNAc)2 (Man)2 (PP-Dol)1	0.00577351
G00005	Glycan	0.00518858
G00013	(GlcNAc)3 (Man)5 (Asn)1	0.00372069
G00092	Glycan	0.0285997
G00093	Glycan	0.00200921
G00146	Glycan	0.00461666
G01391	Glycan	0.0266358
G01977	Glycan	0.0302851
G10617	Glycan	0.0161838
G10618	Glycan	0.0518894
G13074	Glycan	0.0273761

## Sheet: GE Total
Table S1: Total detected metabolites in GE
KEGG ID	Long name	Average of Normalized mzML Peak area
C00018	Pyridoxal 5'-phosphate	0.0469085
C00019	S-Adenosylmethionine	0.000723679
C00022	Pyruvic acid	0.0246446
C00024	Acetyl-CoA	0.00950523
C00025	L-Glutamic acid	0.00220349
C00026	Oxoglutaric acid	0.0833867
C00031	D-Glucose	0.0419939
C00036	Oxalacetic acid	0.00280258
C00041	L-Alanine	0.0027352
C00042	Succinic acid	6.79805
C00047	L-Lysine	0.0366081
C00049	L-Aspartic acid	0.0237901
C00059	Sulfate	0.089359
C00061	Flavin Mononucleotide	0.00203229
C00062	L-Arginine	0.0507317
C00064	L-Glutamine	0.0261913
C00068	Thiamine pyrophosphate	0.0138799
C00072	Ascorbate	0.0016179
C00073	L-Methionine	0.0190307
C00074	Phosphoenolpyruvic acid	0.130174
C00078	L-Tryptophan	0.010453
C00079	L-Phenylalanine	0.07048
C00086	Urea	0.746138
C00093	Glycerol 3-phosphate	0.0129457
C00100	Propionyl-CoA	0.1469
C00105	Uridine 5'-monophosphate	0.0153635
C00106	Uracil	0.00466507
C00109	2-Ketobutyric acid	0.00257
C00111	Dihydroxyacetone phosphate	0.00270525
C00112	CDP	0.011029
C00116	Glycerol	0.000645988
C00117	D-Ribose 5-phosphate	0.000788628
C00118	D-Glyceraldehyde 3-phosphate	0.00141232
C00120	Biotin	0.00339739
C00121	D-Ribose	0.00130946
C00122	Fumaric acid	3.10157
C00124	D-Galactose	0.0104566
C00129	Isopentenyl pyrophosphate	0.0138098
C00130	Inosinic acid	0.00731977
C00134	Putrescine	0.00615153
C00135	L-Histidine	0.0449519
C00136	Butyryl-CoA	0.0056947
C00137	myo-Inositol	0.0142711
C00141	Alpha-ketoisovaleric acid	0.138165
C00147	Adenine	0.066077
C00148	L-Proline	0.00140538
C00149	L-Malic acid	0.00384312
C00152	L-Asparagine	0.000928479
C00153	Niacinamide	0.0089497
C00159	D-Mannose	0.00861198
C00164	Acetoacetic acid	0.000320252
C00166	Phenylpyruvic acid	0.0241811
C00167	Uridine diphosphate glucuronic acid	0.07259
C00168	Hydroxypyruvic acid	0.0226888
C00169	Carbamoyl phosphate	0.0157791
C00170	5'-Methylthioadenosine	0.0438836
C00178	Thymine	0.132483
C00181	D-Xylose	0.00393949
C00184	Dihydroxyacetone	0.019714
C00186	L-Lactic acid	0.00213855
C00187	Cholesterol	0.0862763
C00188	L-Threonine	0.0533665
C00189	Ethanolamine	0.0307445
C00191	D-Glucuronic acid	0.00922125
C00199	D-Ribulose 5-phosphate	0.0239872
C00206	dADP	0.239925
C00209	Oxalic acid	0.0337143
C00212	Adenosine	0.000540629
C00214	Thymidine	0.00835222
C00219	Arachidonic acid	1.7145
C00221	D-Glucose	0.040048
C00222	Malonic semialdehyde	0.00720673
C00227	Acetylphosphate	0.541713
C00231	Xylulose 5-phosphate	0.00622257
C00232	Succinic acid semialdehyde	0.00107801
C00233	Ketoleucine	0.0146256
C00235	Dimethylallylpyrophosphate	0.0131997
C00242	Guanine	0.0729994
C00246	Butyric acid	0.0637004
C00249	Palmitic acid	0.0128256
C00250	Pyridoxal	0.000542658
C00251	Chorismate	0.0104077
C00253	Nicotinic acid	0.0747979
C00254	Prephenate	0.00295091
C00255	Riboflavin	0.00968407
C00256	D-Lactic acid	0.0129419
C00258	Glyceric acid	0.00366471
C00259	L-Arabinose	0.00272605
C00262	Hypoxanthine	3.40153
C00263	L-Homoserine	0.00245879
C00267	Alpha-D-Glucose	0.00410128
C00294	Inosine	4.94825
C00295	Orotic acid	0.241529
C00299	Uridine	0.00795652
C00302	DL-Glutamate	0.00857791
C00307	Citicoline	0.0181516
C00309	D-Ribulose	0.0013169
C00310	D-Xylulose	0.0110757
C00314	Pyridoxine	0.00108317
C00322	Oxoadipic acid	0.0220151
C00327	Citrulline	0.150098
C00329	Glucosamine	0.0094884
C00330	Deoxyguanosine	0.00127871
C00332	Acetoacetyl-CoA	0.0212391
C00333	D-Galacturonate	0.0376297
C00334	Gamma-Aminobutyric acid	0.000147155
C00337	4,5-Dihydroorotic acid	0.159078
C00345	6-Phosphogluconic acid	0.000323736
C00346	O-Phosphoethanolamine	0.00602081
C00349	2-Methyl-3-oxopropanoic acid	0.000990748
C00353	Geranylgeranyl-PP	0.000457046
C00356	3-Hydroxy-3-methylglutaryl-CoA	0.00146885
C00363	dTDP	0.00616412
C00365	dUMP	0.0498597
C00366	Uric acid	0.0837939
C00379	D-Xylitol	0.0655008
C00383	Malonate	0.00289821
C00385	Xanthine	0.12387
C00388	Histamine	0.00135649
C00389	Quercetin	0.0549618
C00398	Tryptamine	0.000307315
C00408	Pipecolic acid	0.0172876
C00411	Sinapoyl-CoA	0.0149682
C00415	Dihydrofolic acid	0.0487449
C00417	cis-Aconitic acid	0.00015297
C00418	Mevalonic acid	0.0014383
C00423	trans-Cinnamate	0.0459426
C00427	Prostaglandin H2	0.0116224
C00429	Dihydrouracil	0.0346158
C00436	N-Carbamoylputrescine	0.0425067
C00441	L-Aspartate-semialdehyde	0.00615759
C00449	Saccharopine	0.0193101
C00450	(S)-2,3,4,5-Tetrahydropiperidine-2-carboxylate	0.00305057
C00455	Nicotinamide ribotide	0.0205387
C00463	Indole	0.010647
C00482	Sinapic acid	0.197631
C00483	Tyramine	0.0113198
C00493	Shikimic acid	0.0554343
C00499	Allantoic acid	1.31878
C00500	Biliverdin	2.04033
C00506	Cysteic acid	0.000970976
C00509	Naringenin	0.411904
C00519	Hypotaurine	0.0013025
C00522	(R)-Pantoate	0.000518881
C00526	Deoxyuridine	0.0805085
C00534	Pyridoxamine	0.0419363
C00544	Homogentisic acid	0.0250066
C00555	4-Aminobutyraldehyde	0.00306333
C00559	Deoxyadenosine	0.0121504
C00561	Mandelonitrile	0.000976304
C00568	p-Aminobenzoic acid	0.0106715
C00576	Betaine aldehyde	0.000895187
C00577	D-Glyceraldehyde	0.0107053
C00588	Phosphorylcholine	0.0160497
C00590	Coniferyl alcohol	0.00816712
C00601	Phenylacetaldehyde	0.00852556
C00603	(S)-Ureidoglycolic acid	0.307498
C00606	3-Sulfinoalanine	0.0125003
C00620	Ribose 1-phosphate	0.0265038
C00624	N-Acetylglutamic acid	0.00431514
C00627	Pyridoxine 5'-phosphate	0.000195669
C00630	Isobutyryl-CoA	0.008311
C00631	2-Phospho-D-glyceric acid	0.00532834
C00632	3-Hydroxyanthranilic acid	0.00940062
C00647	Pyridoxamine 5'-phosphate	0.352069
C00655	Xanthylic acid	0.153151
C00665	D-Fructose 2,6-bisphosphate	0.000459996
C00666	Diaminopimelic acid	0.00740837
C00669	gamma-Glutamylcysteine	0.0567797
C00670	Glycerophosphocholine	0.0167092
C00671	3-Methyl-2-oxovaleric acid	0.105275
C00680	meso-2,6-Diaminoheptanedioate	0.0103034
C00705	dCDP	0.00674954
C00712	Oleic acid	0.0352759
C00719	Betaine	0.000925476
C00751	Squalene	0.320716
C00774	Phloretin	0.139586
C00780	Serotonin	0.0254515
C00794	Sorbitol	0.0204143
C00811	4-Hydroxycinnamic acid	0.00792559
C00818	Glucaric acid	0.583312
C00826	L-Arogenate	0.0021816
C00828	Vitamin K2	0.0505937
C00831	Pantetheine	0.177683
C00852	Chlorogenic acid	10.2285
C00881	Deoxycytidine	0.00544056
C00885	Isochorismate	0.0101673
C00894	Acrylyl-CoA	0.00749732
C00903	Cinnamaldehyde	0.00591016
C00909	Leukotriene A4	0.00623004
C00921	7,8-Dihydropteroic acid	0.137892
C00931	Porphobilinogen	0.00154375
C00933	Sinapine	0.0012983
C00940	2-Keto-glutaramic acid	0.0893971
C00944	3-Dehydroquinate	0.0191836
C00954	Indoleacetic acid	0.0767789
C00956	Aminoadipic acid	0.00166087
C00974	Aromadendrin	0.0057271
C00978	N-Acetylserotonin	0.0157839
C00979	O-Acetylserine	0.00359604
C00984	D-Galactose	0.00822194
C00988	Phosphoglycolic acid	0.0012566
C01013	Hydroxypropionic acid	0.0039807
C01019	L-Fucose	0.023874
C01035	4-Guanidinobutanoic acid	0.000579943
C01036	Maleylacetoacetic acid	0.00480377
C01037	7,8-Diaminononanoate	0.000575126
C01040	L-Gulonolactone	0.000981975
C01041	Ascorbic acid	0.128957
C01054	(S)-2,3-Epoxysqualene	0.0109124
C01063	6-Carboxyhexanoyl-CoA	0.572644
C01077	Acetylhomoserine	0.00333338
C01102	O-Phosphohomoserine	0.00249079
C01107	Mevalonic acid-5P	0.0388006
C01115	L-Galactono-1,4-lactone	0.000337092
C01134	Pantetheine 4'-phosphate	0.00130117
C01143	(S)-5-Diphosphomevalonic acid	0.0493979
C01151	Ribose 1,5-bisphosphate	0.000214454
C01168	Pseudouridine 5'-phosphate	0.125493
C01175	1-O-Sinapoyl-beta-D-glucose	0.047716
C01179	4-Hydroxyphenylpyruvic acid	0.0621664
C01180	2-Oxo-4-methylthiobutanoic acid	0.0212863
C01181	4-Trimethylammoniobutanoic acid	0.000812087
C01182	D-Ribulose 1,5-bisphosphate	0.000145506
C01189	Lathosterol	0.00536661
C01197	Caffeate	0.0684528
C01205	(R)-b-aminoisobutyric acid	0.000251029
C01210	N-Methylethanolamine phosphate	0.00253469
C01220	1D-Myo-inositol 1,4-bisphosphate	0.0004354
C01226	12-OPDA	0.00297687
C01234	1-Aminocyclopropanecarboxylic acid	0.0200213
C01243	Inositol 1,3,4-trisphosphate	0.000501382
C01245	Inositol 1,4,5-trisphosphate	0.0011408
C01246	Dolichyl b-D-glucosyl phosphate	0.0231065
C01268	5-Amino-6-(5'-phosphoribosylamino)uracil	0.00381879
C01269	5-O-(1-Carboxyvinyl)-3-phosphoshikimate	0.0675917
C01279	4-Amino-5-hydroxymethyl-2-methylpyrimidine	0.00167245
C01284	Inositol 1,3,4,5,6-pentakisphosphate	0.0231999
C01300	2-Amino-4-hydroxy-6-hydroxymethyl-7,8-dihydropteridine	0.908996
C01345	2'-Deoxyinosine triphosphate	0.0527652
C01378	Fustin	0.005585
C01477	Apigenin	0.00940718
C01514	Luteolin	0.0821124
C01530	Stearic acid	0.0186123
C01563	Carbamic acid	0.001105
C01594	Lansoprazole	0.0103705
C01595	Linoleic acid	0.212698
C01598	Melatonin	0.030045
C01613	Stachyose	0.000514143
C01617	Taxifolin	0.00047289
C01674	Chitobiose	0.0424708
C01724	Lanosterin	0.218568
C01753	Beta-Sitosterol	0.291718
C01762	Xanthosine	0.705691
C01802	Desmosterol	0.00850622
C01825	L-Galactose	0.0274365
C01852	Secologanin	0.0024453
C01879	Pyroglutamic acid	0.000344171
C01902	Cycloartenol	0.000930893
C01929	Histidinal	0.000586165
C01943	Obtusifoliol	0.0450445
C02035	Gibberellin A20	0.0185645
C02041	Eicosanoyl-CoA	0.0222864
C02059	Vitamin K1	0.0326928
C02139	Chlorophyllide	0.0115646
C02141	Cycloeucalenol	0.00872843
C02165	Leukotriene B4	0.00773845
C02170	Methylmalonic acid	0.00154974
C02226	Citraconic acid	0.243688
C02232	3-Oxoadipyl-CoA	0.339585
C02273	Digalacturonic acid	0.000469175
C02291	L-Cystathionine	0.02272
C02325	Sinapyl alcohol	0.0128634
C02336	D-Fructose	0.00462753
C02350	(S)(+)-Allantoin	0.0401662
C02356	L-Alpha-aminobutyric acid	0.00045037
C02463	Precorrin 2	0.0464015
C02477	Alpha-Tocopherol	0.120064
C02483	Gamma-Tocopherol	0.00525028
C02504	2-Isopropylmalic acid	0.212079
C02505	2-Phenylacetamide	0.00306442
C02512	3-Cyano-L-alanine	0.0117821
C02514	3-Fumarylpyruvate	0.00124544
C02576	Perillyl aldehyde	0.0858567
C02593	Tetradecanoyl-CoA	0.0111851
C02612	(R)-2-Methylmalate	0.0672138
C02631	Isopropylmaleate	0.0531846
C02642	Ureidopropionic acid	0.00165761
C02646	4-Coumaryl alcohol	0.0136929
C02659	Acetone cyanhydri	0.000159996
C02666	Coniferyl aldehyde	0.0424113
C02670	D-Glucurono-6,3-lactone	0.00833573
C02693	1H-Indole-3-acetamide	0.0240637
C02730	2-Succinylbenzoate	0.0248105
C02835	Imidazoleacetic acid	0.0881636
C02887	Sinapoyl malate	0.00145931
C02906	Dihydromyricetin	0.0468972
C02937	Indole-3-acetaldehyde oxime	0.0062926
C02939	Isovaleryl-CoA	0.0344961
C02946	4-Acetamidobutanoic acid	0.0123996
C02947	4-Coumaroylshikimate	0.230475
C02985	Fucose 1-phosphate	0.0407481
C03078	4-Guanidinobutanamide	0.0429759
C03089	5-Methylthioribose	0.0572129
C03090	5-Phosphoribosylamine	0.0157107
C03175	Shikimate 3-phosphate	0.02538
C03221	(2E)-Dodecenoyl-CoA	0.0298708
C03242	8,11,14-Eicosatrienoic acid	0.00580072
C03287	L-Glutamic acid 5-phosphate	0.00073791
C03313	Reduced Vitamin K (phylloquinone)	0.00830058
C03344	2-Methylacetoacetyl-CoA	0.0101797
C03406	Argininosuccinic acid	0.383431
C03461	2-trans,6-trans-Farnesal	0.00783982
C03506	Indoleglycerol phosphate	0.25101
C03547	Glycolic acid	1.08863
C03557	Ciliatine	0.00577524
C03579	2beta-Hydroxygibberellin 1	0.0341728
C03657	1,4-Dihydroxy-2-naphthoate	0.0249985
C03719	Phenylacetothiohydroximate	0.00501365
C03742	(S)-4-Hydroxymandelonitrile	0.000771811
C03838	Glycineamideribotide	0.852264
C03845	5a-Cholest-8-en-3b-ol	0.0180722
C03906	Beta-L-arabinose 1-phosphate	0.000909991
C03912	1-Pyrroline-5-carboxylic acid	0.130372
C03972	Tetrahydrodipicolinate	0.0376297
C04051	5-Aminoimidazole-4-carboxamide	0.187007
C04076	Allysine	0.00511819
C04083	N6-(delta2-Isopentenyl)-adenine	0.000582031
C04181	3-Hydroxy-3-methyl-2-oxobutanoic acid	0.00858455
C04236	2-Isopropyl-3-oxosuccinate	0.0181064
C04281	Pyrroline hydroxycarboxylic acid	0.00326758
C04294	5-(2-Hydroxyethyl)-4-methylthiazole	0.00380254
C04327	4-Methyl-5-(2-phosphoethyl)-thiazole	0.0004229
C04332	6,7-Dimethyl-8-(1-D-ribityl)lumazine	0.0197006
C04350	(E)-4-Hydroxyphenylacetaldehyde oxime	0.000684991
C04376	5'-Phosphoribosyl-N-formylglycinamide	0.0115722
C04411	3-Isopropylmalate	0.02703
C04525	Fecosterol	0.00115323
C04666	D-Erythro-imidazole-glycerol-phosphate	0.0488353
C04672	(9Z,15Z)-(13S)-12,13-Epoxyoctadeca-9,11,15-trienoic acid	0.00158239
C04677	AICAR	0.000477601
C04691	2-Dehydro-3-deoxy-D-arabino-heptonate 7-phosphate	0.000978672
C04717	13-L-Hydroperoxylinoleic acid	0.0139789
C04732	5-Amino-6-ribitylamino uracil	0.0295399
C04734	Phosphoribosyl formamidocarboxamide	0.323982
C04742	15(S)-HETE	0.0531069
C04780	8-[(1R,2R)-3-Oxo-2-{(Z)-pent-2-enyl}cyclopentyl]octanoate	0.327972
C04785	13(S)-HPOT	0.00633345
C05107	7-Dehydrodesmosterol	0.0050347
C05109	24,25-Dihydrolanosterol	0.0484193
C05130	Imidazole-4-acetaldehyde	0.0242005
C05264	(S)-Hydroxydecanoyl-CoA	0.0941798
C05266	(S)-Hydroxyoctanoyl-CoA	0.431653
C05269	3-Oxohexanoyl-CoA	0.0896398
C05270	Hexanoyl-CoA	0.0119025
C05273	(2E)-Tetradecenoyl-CoA	0.00961589
C05275	(2E)-Decenoyl-CoA	0.0880931
C05307	Chlorophyll b	0.226196
C05356	5(S)-Hydroperoxyeicosatetraenoic acid	0.011562
C05366	(+)-Pinoresinol	0.000769901
C05378	Fructose 1,6-bisphosphate	0.000391656
C05379	Oxalosuccinic acid	0.000699057
C05382	D-Sedoheptulose 7-phosphate	0.130271
C05385	D-Glucuronic acid 1-phosphate	0.138036
C05399	Melibiitol	0.0116629
C05401	Galactosylglycerol	1.32373
C05414	7,7',8,8',11,11',12,12'-Hexahydro-y,y-Carotene	0.0166202
C05427	Phytyl diphosphate	0.0100001
C05430	7,7',8,8'-Tetrahydrolycopene	0.355346
C05431	Neurosporene	0.00239286
C05434	beta-Zeacarotene	0.000979725
C05442	Stigmasterol	0.0349582
C05512	Deoxyinosine	0.095605
C05519	L-Allothreonine	0.00353041
C05527	3-Sulfinylpyruvic acid	0.0662605
C05528	3-Sulfopyruvic acid	0.0346146
C05576	3,4-Dihydroxyphenylglycol	0.00205582
C05577	3,4-Dihydroxymandelaldehyde	0.0350535
C05608	(E)-3-(4-Hydroxyphenyl)-2-propenal	0.00402611
C05610	Sinapoyl aldehyde	0.0340555
C05619	3-(3,4-Dihydroxy-5-methoxy)-2-propenoic acid	0.000399088
C05623	Quercetin 3-glucoside	0.0115837
C05631	Eriodictyol	0.0413676
C05634	5-Hydroxyindoleacetaldehyde	0.0352852
C05635	5-Hydroxyindoleacetic acid	0.00129485
C05638	5-Hydroxykynurenamine	0.0784506
C05640	Cinnavalininate	0.050435
C05651	5-Hydroxykynurenine	0.0337099
C05699	Selenocystathionine	0.00691076
C05715	gamma-Amino-gamma-cyanobutanoate	0.0943432
C05797	Pheophytin a	0.704909
C05817	(1R,6R)-6-Hydroxy-2-succinylcyclohexa-2,4-diene-1-carboxylate	0.00375033
C05823	3-Mercaptolactic acid	0.387858
C05837	Glucobrassicin	0.000323789
C05838	Coumaric acid	0.0311833
C05839	cis-beta-D-Glucosyl-2-hydroxycinnamate	0.013974
C05841	Nicotinate D-ribonucleoside	0.0813411
C05844	5-L-Glutamyl-taurine	0.723727
C05852	Ortho-Hydroxyphenylacetic acid	0.0367531
C05855	4-Hydroxycinnamyl alcohol 4-D-glucoside	0.000524303
C05859	Dehydrodolichol diphosphate	0.062022
C05903	Kaempferol	0.625277
C05904	Pelargonidin	0.000870371
C05906	Leucocyanidin	0.0659263
C05911	Pentahydroxyflavanone	0.351071
C05933	N-(o)-Hydroxyarginine	0.00705799
C05936	N4-Acetylaminobutanal	0.00957238
C05938	L-4-Hydroxyglutamate semialdehyde	0.00530705
C05946	D-4-Hydroxy-2-oxoglutarate	0.183468
C05947	L-erythro-4-Hydroxyglutamate	0.173435
C05966	15(S)-HPETE	0.00624408
C05983	Propinol adenylate	0.0178643
C05984	2-Hydroxybutyric acid	0.171789
C06001	(S)-3-Hydroxyisobutyric acid	0.0550847
C06002	(S)-Methylmalonic acid semialdehyde	0.00166295
C06006	(S)-2-Aceto-2-hydroxybutanoic acid	0.116775
C06007	(R) 2,3-Dihydroxy-3-methylvalerate	0.000772396
C06010	(S)-2-Acetolactate	0.00602924
C06032	D-erythro-3-Methylmalate	0.0150753
C06054	2-Oxo-3-hydroxy-4-phosphobutanoic acid	0.471101
C06056	4-Hydroxy-L-threonine	0.0203468
C06074	Myrcene	0.210942
C06082	(S)-Abscisic acid	5.62049
C06090	ent-Kaurene	0.0794684
C06093	Gibberellin A12 7-aldehyde	0.120407
C06094	Gibberellin A53	0.0135958
C06098	Zeaxanthin	0.0969396
C06118	4-(4-Deoxy-alpha-D-gluc-4-enuronosyl)-D-galacturonate	0.000717937
C06178	1-Methylpyrrolinium	0.00984765
C06196	dIMP	0.00193069
C06425	Arachidic acid	0.0168368
C06426	Gamma-Linolenic acid	0.0572101
C06427	Alpha-Linolenic acid	0.0651827
C06428	Eicosapentaenoic acid	0.0841078
C06429	Docosahexaenoic acid	0.446858
C06459	Phosphorylcholine	0.0215424
C06561	Chalconaringenin	0.0023274
C07086	Phenylacetic acid	1.65313
C07330	3-Methyl-2-butenal	0.208262
C07480	Theobromine	0.0170303
C08276	3-Methylthiopropionic acid	0.407312
C08281	Behenic acid	0.0163963
C08285	(S)-10,16-Dihydroxyhexadecanoic acid	0.168729
C08412	Glucoiberverin	0.0126505
C08491	Jasmonic acid	0.00960755
C08492	(E)-3-Hexen-1-ol	0.210415
C08578	Butein	0.00124994
C08580	Astaxanthin	0.264405
C08590	Zeinoxanthin	0.0114182
C08592	Echinenone	0.287707
C08601	Lutein	0.00123704
C08614	Violaxanthin	0.0130257
C08615	alpha-Amyrin	0.0474383
C08616	beta-Amyrin	0.0335445
C08628	Lupeol	0.435329
C08650	Isoliquiritigenin	0.0154845
C08813	Brassicasterol	0.00115253
C08821	Avenasterol	0.00254112
C08830	24-Methylenecycloartanol	0.0024469
C09614	Butin	0.00192494
C09629	beta-Caryophyllene	0.0084322
C09684	Humulene	0.00300834
C09727	Epicatechin	0.0971056
C09751	(2R,3R)-3,4',7-Trihydroxyflavanone	0.00258747
C09762	(2S)-Liquiritigenin	0.0175526
C09826	Pinobanksin	0.0185183
C09827	(S)-Pinocembrin	0.0632127
C09844	Eucalyptol	0.0203326
C10044	Norizalpinin	0.00616463
C10107	Myricetin	0.000699898
C10434	Dattelic acid	0.012797
C10497	Subaphylline	3.69446
C10945	Caffeic aldehyde	0.0156678
C11038	2'-Deoxy-5-hydroxymethylcytidine-5'-diphosphate	0.00396125
C11355	4-Amino-4-deoxychorismate	0.0134243
C11389	(R)-3,7-Dimethyl-1,6-octadien-3-ol	0.0173353
C11393	(-)-alpha-Terpineol	0.00361864
C11434	2-C-Methyl-D-erythritol 4-phosphate	0.0133559
C11453	2-C-Methyl-D-erythritol 2,4-cyclodiphosphate	0.0589044
C11455	4,4-Dimethylcholesta-8,14,24-trienol	0.0583443
C11508	Delta 8,14 -Sterol	0.108747
C11537	(2R)-3-Sulfolactate	0.0963162
C11829	13(1)-Hydroxy-magnesium-protoporphyrin IX 13-monomethyl ester	0.0613652
C11831	Divinylprotochlorophyllide	0.00500326
C11857	Gibberellin A12	0.0256965
C11860	Gibberellin A15 open lactone	0.0438261
C11863	Gibberellin A9	0.0532586
C11864	Gibberellin A4	0.000479834
C11865	Gibberellin A51	0.00102383
C11869	Gibberellin A34-catabolite	0.000231991
C11872	ent-16-Kauren-19-ol	0.449975
C11873	ent-16-Kauren-19-al	0.0413761
C11874	Kaur-16-en-18-oic acid	0.00109021
C11875	ent-7alpha-Hydroxykaur-16-en-19-oic acid	0.025277
C11876	(ent-6alpha,7alpha)-6,7-Dihydroxy-16-kauren-19-oic acid	0.00794516
C11924	Perillic acid	0.0108869
C12124	Apiforol	0.0126185
C12128	(-)-Epiafzelechin	0.0131172
C12136	(-)-Epigallocatechin	0.00796484
C12138	Delphinidin 3-O-beta-D-glucoside	0.00401135
C12144	Phytosphingosine	0.0389287
C12203	5-Hydroxyferuloyl-CoA	0.00220191
C12204	5-Hydroxyconiferaldehyde	0.0918949
C12205	5-Hydroxyconiferyl alcohol	0.076185
C12206	Caffeyl alcohol	0.0260882
C13309	Demethylphylloquinone	0.0845753
C13431	Neoxanthin	0.00678612
C13453	Xanthoxin	0.263114
C13455	Abscisic aldehyde	6.81679
C13482	Phosphodimethylethanolamine	0.00416043
C13747	Paraxanthine	0.0105674
C14151	Delta-Tocopherol	0.0119193
C14152	Beta-tocopherol	0.00263654
C14153	Alpha-Tocotrienol	0.0131914
C14154	epsilon-Tocopherol	0.0378615
C14155	Gamma-Tocotrienol	0.0163002
C14156	d-Tocotrienol	0.23488
C14463	(R)-3-Hydroxy-3-methyl-2-oxopentanoate	0.0171623
C14827	9(S)-HPODE	0.0180419
C15514	8'-Hydroxyabscisate	1.62339
C15525	Eriodictyol chalcone	0.00417456
C15547	1,4-Dihydroxy-2-naphthoyl-CoA	0.0368429
C15650	2,3-Diketo-5-methylthiopentyl-1-phosphate	0.0223558
C15778	5,7,24(28)-Ergostatrienol	0.0547772
C15780	5-Dehydroepisterol	0.0199361
C15782	Delta7-Avenasterol	0.0349582
C15783	5-Dehydroavenasterol	0.00531377
C15785	Campest-4-en-3-one	0.000826219
C15787	Campestanol	0.0388688
C15790	Cathasterone	0.0234609
C15792	3-Dehydroteasterone	0.0335143
C15793	2-Deoxycastasterone	0.232429
C15794	Castasterone	0.0109822
C15795	22alpha-Hydroxy-campesterol	0.0331147
C15796	22alpha-Hydroxy-campest-4-en-3-one	0.185571
C15798	6-Deoxocathasterone	0.404527
C15799	6-Deoxoteasterone	0.00735472
C15800	3-Dehydro-6-deoxoteasterone	0.101435
C15801	6-Deoxotyphasterol	0.0235322
C15857	(9-cis,9'-cis)-7,7',8,8'-Tetrahydro-y,y-Carotene	0.639195
C15882	2-Methyl-6-phytylhydroquinone	0.00120262
C15883	2,3-Dimethyl-5-phytylquinol	0.0322534
C15915	4,4-Dimethyl-5a-cholesta-8-en-3b-ol	0.254716
C15967	Phoenicoxanthin	0.536391
C15968	Adonixanthin	0.148563
C15970	Abscisic acid glucose ester	0.0971649
C15980	2-Methylbutyryl-CoA	0.00138708
C16291	7,8-Dihydro-beta-carotene	0.000583991
C16310	(Z)-3-Hexenal	0.00689642
C16321	9(S)-HPOT	0.0319261
C16322	9-Oxononanoic acid	0.00269068
C16323	(3Z,6Z)-3,6-Nonadienal	0.0802568
C16324	9,10-EOT	0.00231239
C16335	OPC4-CoA	0.0162684
C16353	7-Methylxanthine	0.00410641
C16355	7-Methyluric acid	0.088177
C16356	1,7-Dimethyluric acid	0.00376745
C16358	1-Methylxanthine	0.007288
C16360	3,7-Dimethyluric acid	0.01268
C16361	1,3,7-Trimethyluric acid	0.00417828
C16362	3,6,8-Trimethylallantoin	0.0152488
C16404	Pinocembrin chalcone	0.00219061
C16415	5-Deoxyleucopelargonidin	0.00107156
C16443	Cis-zeatin-7-N-glucoside	0.0106675
C16516	Indolylmethylthiohydroximate	0.0259939
C16688	Sucrose-6-phosphate	0.0132421
C16695	Plastoquinol-9	0.0650882
C16814	gamma-Bisabolene	0.0102964
C17210	2-(2'-Methylthio)ethylmalic acid	0.0319072
C17211	2-Oxo-5-methylthiopentanoic acid	0.0954099
C17213	L-2-Amino-5-(methylthio)pentanoic acid	0.161375
C17214	2-(3'-Methylthio)propylmalic acid	0.00107289
C17215	3-(3'-Methylthio)propylmalic acid	0.0213401
C17216	2-Oxo-6-methylthiohexanoic acid	0.145961
C17217	Dihomomethionine	0.0654219
C17218	2-(4'-Methylthio)butylmalic acid	3.65994
C17219	3-(4'-Methylthio)butylmalic acid	0.00466432
C17220	2-Oxo-7-methylthioheptanoic acid	0.0166319
C17221	Trihomomethionine	0.00850268
C17222	2-(5'-Methylthio)pentylmalic acid	0.00281354
C17223	3-(5'-Methylthio)pentylmalic acid	0.00282001
C17225	Tetrahomomethionine	0.0692106
C17226	2-(6'-Methylthio)hexylmalic acid	1.85344
C17227	3-(6'-Methylthio)hexylmalic acid	0.450671
C17228	2-Oxo-9-methylthiononanoic acid	0.0146395
C17230	2-(7'-Methylthio)heptylmalic acid	0.127896
C17231	3-(7'-Methylthio)heptylmalic acid	0.00602278
C17232	2-Oxo-10-methylthiodecanoic acid	0.0287471
C17233	Hexahomomethionine	0.0280423
C17237	S-(Phenylacetothiohydroximoyl)-L-cysteine	0.0881884
C17238	S-(Hydroxyphenylacetothiohydroximoyl)-L-cysteine	0.055908
C17239	p-Hydroxyphenylacetothiohydroximate	0.0048302
C17240	p-Hydroxybenzyldesulphoglucosinolate	0.00102711
C17242	S-(4-Methylthiobutylthiohydroximoyl)-L-cysteine	0.127666
C17243	4-Methylthiobutylthiohydroximate	0.0390981
C17244	3-Methylthiopropyl-desulfoglucosinolate	0.0905012
C17245	5-Methylthiopentanaldoxime	0.0312746
C17246	6-Methylthiohexanaldoxime	0.0111487
C17249	7-Methylthioheptanaldoxime	0.024802
C17251	8-Methylthiooctanaldoxime	0.0233913
C17253	9-Methylthiononanaldoxime	0.000525824
C17570	2-Methyl-6-solanyl-1,4-benzoquinol	0.0416998
C17621	10-Hydroxygeraniol	0.00465413
C17622	10-Oxogeranial	0.000853547
C17733	7-Oxateasterone	0.00292685
C17735	7-Oxatyphasterol	0.0172359
C18021	Pheophorbide a	0.250552
C18155	bacteriochlorophyllide a	0.00987035
C18217	16-Feruloyloxypalmitate	0.0456053
C18218	16-Hydroxy hexadecanoic acid	0.233486
C18325	N1-trans-Feruloylagmatine	0.0665181
C18326	p-Coumaroylputrescine	0.0593003
C18902	Methylselenic acid	0.0330756
C19418	9,10-Epoxystearic acid	0.00398014
C19616	18-Hydroxyoleate	0.00379247
C19620	9,10-Epoxystearic acid	0.0106924
C19623	22-Hydroxydocosanoate	0.00390812
C19691	Farnesylcysteine	0.00553162
C19712	N-Hydroxy-L-phenylalanine	0.00609165
C19714	(E)-Phenylacetaldoxime	0.0403457
C19757	cis-3-Hexenyl acetate	0.0194878
C19759	7,9,9'-tricis-neurosporene	0.000732395
C19764	9,15,9'-tricis-zeta-carotene	0.682823
C19765	15,9'-dicis-Phytofluene	0.0401764
C19828	Arabidiol	0.00203638
C19832	Thalianol	0.0217327
C19835	Camelliol C	0.0146805
C19863	Lupan-3beta,20-diol	0.0650231
C19872	N-Formyl-4-amino-5-aminomethyl-2-methylpyrimidine	0.00762227
C20121	trans,trans-Farnesyl phosphate	0.675962
C20193	beta-seco-Amyrin	0.000733504
C20195	Tirucalla-7,24-dien-3beta-ol	0.0021008
C20200	Baruol	0.0955098
C20345	Isopentenyl phosphate	0.00573869
C20440	alpha-D-Ribose 1,2-cyclic phosphate 5-phosphate	0.260938
C20455	(-)-Pinoresinol	0.000448485
C20690	1D-myo-Inositol 1,5-bis(diphosphate) 2,3,4,6-tetrakisphosphate	0.0492802
C20693	Carlactone	0.427395
C20724	(+)-Thujopsene	0.00475269
C20737	6-Geranylgeranyl-2-methylbenzene-1,4-diol	0.00177332
C20738	6-Geranylgeranyl-2,3-dimethylbenzene-1,4-diol	0.0079889
C21015	gamma-L-Glutamyl-L-2-aminobutyrate	0.0157973
C21016	Ophthalmic acid	0.133346
C21028	(R)-5,6-Dihydrothymine	0.00471297
C21029	(R)-3-Ureidoisobutyrate	0.00954274
C21106	24-epi-Campesterol	0.00515981
C21459	6-Hydroxyferuloyl-CoA	0.00213846
C22119	3beta-Hydroxyergosta-7,24(24(1))-dien-4alpha-carboxylate	0.013152
C22120	4alpha-Carboxy-stigmasta-7,24(24(1))-dien-3beta-ol	0.00923961
C22123	Avenastenone	0.0351706
G00002	N,N'-Chitobiosyldiphosphodolichol	0.0060924
G00003	(GlcNAc)2 (Man)1 (PP-Dol)1	0.0599194
G00004	(GlcNAc)2 (Man)2 (PP-Dol)1	0.0113741
G00005	(GlcNAc)2 (Man)3 (PP-Dol)1	0.0200172
G00013	(GlcNAc)3 (Man)5 (Asn)1	0.0237503
G00146	(GlcN)1 (Ino(acyl)-P)1 (Man)1	0.0171108
G01977	Glycan	0.0461363
G13038	(GlcA)2 (GlcNAc)2 (S)2	0.00103798

## Sheet: HE Total
Table S1: Total detected metabolites in HE
KEGG ID	Long name	Average of Normalized mzML Peak area
C00018	Pyridoxal 5'-phosphate		0.000810312
C00022	Pyruvic acid		0.00267056
C00025	L-Glutamic acid		0.0343875
C00026	Oxoglutaric acid		0.202285
C00031	D-Glucose		0.0141895
C00041	L-Alanine		0.0556757
C00047	L-Lysine		0.0899033
C00049	L-Aspartic acid		0.0454081
C00059	Sulfate		0.00604257
C00061	Flavin Mononucleotide		0.000654329
C00062	L-Arginine		0.0138008
C00064	L-Glutamine		0.057437
C00068	Thiamine pyrophosphate		0.00535329
C00073	L-Methionine		0.0207597
C00074	Phosphoenolpyruvic acid		0.186244
C00077	Ornithine		0.000451098
C00078	L-Tryptophan		0.0572591
C00079	L-Phenylalanine		0.318829
C00082	L-Tyrosine		0.00502753
C00086	Urea		0.115553
C00093	Glycerol 3-phosphate		0.00301064
C00099	Beta-Alanine		0.000655882
C00100	Propionyl-CoA		0.0586173
C00105	Uridine 5'-monophosphate		0.00169948
C00106	Uracil		0.0279893
C00109	2-Ketobutyric acid		0.000406597
C00111	Dihydroxyacetone phosphate		0.00491335
C00112	CDP		0.00416586
C00116	Glycerol		0.000202175
C00117	D-Ribose 5-phosphate		0.0113104
C00118	D-Glyceraldehyde 3-phosphate		0.00424181
C00120	Biotin		0.0287089
C00122	Fumaric acid		3.38473
C00124	D-Galactose		0.0157831
C00129	Isopentenyl pyrophosphate		0.0681977
C00130	Inosinic acid		0.0600114
C00135	L-Histidine		0.000460476
C00147	Adenine		0.035097
C00148	L-Proline		0.0151176
C00149	L-Malic acid		0.00274482
C00152	L-Asparagine		0.00518162
C00153	Niacinamide		0.00482835
C00159	D-Mannose		0.0225036
C00164	Acetoacetic acid		0.000344792
C00166	Phenylpyruvic acid		0.154502
C00167	Uridine diphosphate glucuronic acid		0.162682
C00168	Hydroxypyruvic acid		0.000161939
C00169	Carbamoyl phosphate		0.00473357
C00170	5'-Methylthioadenosine		0.00212841
C00178	Thymine		4.92774
C00181	D-Xylose		0.0158286
C00184	Dihydroxyacetone		0.00492674
C00186	L-Lactic acid		0.0299201
C00187	Cholesterol		0.18146
C00188	L-Threonine		0.000329676
C00189	Ethanolamine		0.107953
C00191	D-Glucuronic acid		0.00421
C00197	3-Phosphoglyceric acid		0.0398214
C00199	D-Ribulose 5-phosphate		0.0309089
C00209	Oxalic acid		0.0071678
C00213	Sarcosine		0.035869
C00219	Arachidonic acid		0.0341976
C00221	D-Glucose		0.112611
C00222	Malonic semialdehyde		0.000583309
C00227	Acetylphosphate		1.52865
C00231	Xylulose 5-phosphate		0.023166
C00232	Succinic acid semialdehyde		0.000344792
C00233	Ketoleucine		0.00345604
C00235	Dimethylallylpyrophosphate		0.0328756
C00242	Guanine		0.0758465
C00245	Taurine		0.0342165
C00246	Butyric acid		0.0125527
C00249	Palmitic acid		0.0371548
C00250	Pyridoxal		0.000534793
C00251	Chorismate		0.0279661
C00253	Nicotinic acid		0.478878
C00254	Prephenate		0.0541812
C00255	Riboflavin		0.0315475
C00256	D-Lactic acid		0.00194936
C00257	Gluconic acid		0.027738
C00258	Glyceric acid		0.000788292
C00259	L-Arabinose		0.0148066
C00262	Hypoxanthine		1.28
C00263	L-Homoserine		0.0115409
C00267	Alpha-D-Glucose		0.00762808
C00294	Inosine		10.5213
C00295	Orotic acid		0.822877
C00299	Uridine		0.0418633
C00302	DL-Glutamate		0.00140316
C00307	Citicoline		0.0433724
C00309	D-Ribulose		0.0198904
C00310	D-Xylulose		0.0274942
C00322	Oxoadipic acid		0.0137528
C00327	Citrulline		0.643213
C00329	Glucosamine		0.0463171
C00332	Acetoacetyl-CoA		0.0384193
C00334	Gamma-Aminobutyric acid		0.000207699
C00346	O-Phosphoethanolamine		0.0995865
C00349	2-Methyl-3-oxopropanoic acid		0.00022184
C00354	Fructose 1,6-bisphosphate		0.000659803
C00365	dUMP		0.226906
C00366	Uric acid		0.10485
C00378	Thiamine		0.0458893
C00379	D-Xylitol		0.276504
C00383	Malonate		0.00241382
C00387	Guanosine		0.088852
C00388	Histamine		0.000187337
C00389	Quercetin		0.122985
C00408	Pipecolic acid		0.0726186
C00415	Dihydrofolic acid		0.017488
C00417	cis-Aconitic acid		0.000640768
C00423	trans-Cinnamate		0.0372574
C00427	Prostaglandin H2		0.0153242
C00429	Dihydrouracil		0.0587122
C00437	N-Acetylornithine		0.102017
C00438	Ureidosuccinic acid		0.00637896
C00441	L-Aspartate-semialdehyde		0.00212834
C00449	Saccharopine		0.0107189
C00450	(S)-2,3,4,5-Tetrahydropiperidine-2-carboxylate		0.00554291
C00455	Nicotinamide ribotide		0.0720349
C00463	Indole		0.00239793
C00482	Sinapic acid		0.125587
C00483	Tyramine		0.00250172
C00493	Shikimic acid		0.193212
C00499	Allantoic acid		0.0767911
C00500	Biliverdin		0.465724
C00506	Cysteic acid		0.000422843
C00509	Naringenin		0.422675
C00526	Deoxyuridine		0.182647
C00534	Pyridoxamine		0.113081
C00544	Homogentisic acid		0.127892
C00555	4-Aminobutyraldehyde		0.010755
C00568	p-Aminobenzoic acid		0.00169148
C00576	Betaine aldehyde		0.00448544
C00577	D-Glyceraldehyde		0.00259072
C00588	Phosphorylcholine		0.0634056
C00603	(S)-Ureidoglycolic acid		0.0654989
C00620	Ribose 1-phosphate		0.0504479
C00624	N-Acetylglutamic acid		0.0111776
C00630	Isobutyryl-CoA		0.0175533
C00632	3-Hydroxyanthranilic acid		0.000240085
C00637	Indoleacetaldehyde		0.000964586
C00647	Pyridoxamine 5'-phosphate		0.28076
C00655	Xanthylic acid		0.0022958
C00666	Diaminopimelic acid		0.00111256
C00669	gamma-Glutamylcysteine		0.119466
C00670	Glycerophosphocholine		0.0496125
C00671	3-Methyl-2-oxovaleric acid		0.228722
C00680	meso-2,6-Diaminoheptanedioate		0.0362531
C00705	dCDP		0.00202314
C00712	Oleic acid		0.0157281
C00751	Squalene		0.412215
C00774	Phloretin		0.0536726
C00780	Serotonin		0.0326482
C00811	4-Hydroxycinnamic acid		0.0372042
C00826	L-Arogenate		0.0006254
C00828	Vitamin K2		0.235871
C00831	Pantetheine		0.0708969
C00836	Sphinganine		0.0181063
C00852	Chlorogenic acid		1.71659
C00881	Deoxycytidine		0.00125932
C00885	Isochorismate		0.0186075
C00894	Acrylyl-CoA		0.0228255
C00903	Cinnamaldehyde		0.0136478
C00909	Leukotriene A4		0.0577593
C00921	7,8-Dihydropteroic acid		0.00866023
C00931	Porphobilinogen		0.0439196
C00933	Sinapine		0.00305601
C00940	2-Keto-glutaramic acid		0.010589
C00954	Indoleacetic acid		0.179436
C00956	Aminoadipic acid		0.000303746
C00966	2-Dehydropantoate		0.0331654
C00974	Aromadendrin		0.022789
C00978	N-Acetylserotonin		0.0239754
C00984	D-Galactose		0.034017
C00988	Phosphoglycolic acid		0.00155431
C01013	Hydroxypropionic acid		0.000937885
C01019	L-Fucose		0.00285005
C01035	4-Guanidinobutanoic acid		0.000765551
C01036	Maleylacetoacetic acid		0.00389266
C01037	7,8-Diaminononanoate		0.0561714
C01040	L-Gulonolactone		0.00450324
C01041	Ascorbic acid		0.00388322
C01054	(S)-2,3-Epoxysqualene		0.0528954
C01063	6-Carboxyhexanoyl-CoA		0.243416
C01077	Acetylhomoserine		0.00039276
C01102	O-Phosphohomoserine		0.000500234
C01107	Mevalonic acid-5P		0.115726
C01115	L-Galactono-1,4-lactone		0.00461787
C01143	(S)-5-Diphosphomevalonic acid		0.099454
C01151	Ribose 1,5-bisphosphate		0.000219466
C01168	Pseudouridine 5'-phosphate		0.0207601
C01175	1-O-Sinapoyl-beta-D-glucose		0.00438057
C01179	4-Hydroxyphenylpyruvic acid		0.181112
C01180	2-Oxo-4-methylthiobutanoic acid		0.0262401
C01189	Lathosterol		0.0392784
C01197	Caffeate		0.074959
C01210	N-Methylethanolamine phosphate		0.00543605
C01226	12-OPDA		0.0277587
C01234	1-Aminocyclopropanecarboxylic acid		0.0182721
C01236	6-Phosphonoglucono-D-lactone		0.0150747
C01243	Inositol 1,3,4-trisphosphate		0.000265656
C01245	Inositol 1,4,5-trisphosphate		0.000507346
C01246	Dolichyl b-D-glucosyl phosphate		0.0290769
C01250	N-Acetyl-L-glutamate 5-semialdehyde		0.000453771
C01268	5-Amino-6-(5'-phosphoribosylamino)uracil		0.0120244
C01269	5-O-(1-Carboxyvinyl)-3-phosphoshikimate		0.188383
C01284	Inositol 1,3,4,5,6-pentakisphosphate		0.0459763
C01300	2-Amino-4-hydroxy-6-hydroxymethyl-7,8-dihydropteridine		0.00151337
C01419	Cysteinylglycine		0.0661067
C01477	Apigenin		0.196431
C01494	trans-Ferulic acid		0.109885
C01514	Luteolin		1.16789
C01530	Stearic acid		0.0449271
C01595	Linoleic acid		0.0668584
C01598	Melatonin		0.147435
C01617	Taxifolin		0.0197163
C01674	Chitobiose		0.0126636
C01724	Lanosterin		0.116213
C01753	Beta-Sitosterol		0.112034
C01762	Xanthosine		0.109592
C01825	L-Galactose		0.0173974
C01852	Secologanin		0.0618823
C01902	Cycloartenol		0.00714843
C01943	Obtusifoliol		0.0178656
C02035	Gibberellin A20		0.000810063
C02041	Eicosanoyl-CoA		0.00451091
C02059	Vitamin K1		0.278462
C02091	Ureidoglycine		0.047303
C02139	Chlorophyllide		0.00058823
C02141	Cycloeucalenol		0.0038049
C02165	Leukotriene B4		0.0077872
C02170	Methylmalonic acid		0.00399775
C02232	3-Oxoadipyl-CoA		0.124337
C02273	Digalacturonic acid		0.00056955
C02291	L-Cystathionine		0.105188
C02325	Sinapyl alcohol		0.0224162
C02336	D-Fructose		0.0190509
C02350	(S)(+)-Allantoin		0.0790332
C02356	L-Alpha-aminobutyric acid		0.000165995
C02362	2-Oxosuccinamic acid		0.000607179
C02463	Precorrin 2		0.265638
C02477	Alpha-Tocopherol		0.165205
C02483	Gamma-Tocopherol		0.0204898
C02504	2-Isopropylmalic acid		0.0625112
C02512	3-Cyano-L-alanine		0.0520763
C02514	3-Fumarylpyruvate		0.029632
C02576	Perillyl aldehyde		0.135602
C02612	(R)-2-Methylmalate		0.307938
C02631	Isopropylmaleate		0.0940905
C02642	Ureidopropionic acid		0.00224696
C02646	4-Coumaryl alcohol		0.000523467
C02666	Coniferyl aldehyde		0.0761808
C02670	D-Glucurono-6,3-lactone		0.000701974
C02693	1H-Indole-3-acetamide		0.0235784
C02730	2-Succinylbenzoate		0.401138
C02887	Sinapoyl malate		0.000445078
C02906	Dihydromyricetin		0.0939182
C02937	Indole-3-acetaldehyde oxime		0.00324053
C02939	Isovaleryl-CoA		0.0356913
C02947	4-Coumaroylshikimate		0.0862616
C02985	Fucose 1-phosphate		0.194591
C03078	4-Guanidinobutanamide		0.0989627
C03089	5-Methylthioribose		0.161759
C03090	5-Phosphoribosylamine		0.000468523
C03175	Shikimate 3-phosphate		0.0459928
C03221	(2E)-Dodecenoyl-CoA		0.0061416
C03242	8,11,14-Eicosatrienoic acid		0.0069121
C03313	Reduced Vitamin K (phylloquinone)		0.00181488
C03344	2-Methylacetoacetyl-CoA		0.0687106
C03406	Argininosuccinic acid		0.68464
C03461	2-trans,6-trans-Farnesal		0.0257127
C03547	Glycolic acid		0.0688957
C03579	2beta-Hydroxygibberellin 1		0.00531399
C03657	1,4-Dihydroxy-2-naphthoate		0.147716
C03719	Phenylacetothiohydroximate		0.000152999
C03765	4-Hydroxyphenylacetaldehyde		0.00970137
C03838	Glycineamideribotide		0.787162
C03845	5a-Cholest-8-en-3b-ol		0.031283
C03906	Beta-L-arabinose 1-phosphate		0.0724862
C03912	1-Pyrroline-5-carboxylic acid		0.0256489
C03972	Tetrahydrodipicolinate		0.000276022
C04043	3,4-Dihydroxyphenylacetaldehyde		0.0223539
C04051	5-Aminoimidazole-4-carboxamide		5.30285
C04083	N6-(delta2-Isopentenyl)-adenine		0.0550833
C04133	N-Acetyl-L-glutamyl 5-phosphate		0.148292
C04181	3-Hydroxy-3-methyl-2-oxobutanoic acid		0.00149695
C04236	2-Isopropyl-3-oxosuccinate		0.103615
C04281	Pyrroline hydroxycarboxylic acid		0.000300457
C04294	5-(2-Hydroxyethyl)-4-methylthiazole		0.0428463
C04327	4-Methyl-5-(2-phosphoethyl)-thiazole		0.000718799
C04332	6,7-Dimethyl-8-(1-D-ribityl)lumazine		0.0311913
C04376	5'-Phosphoribosyl-N-formylglycinamide		0.00206517
C04411	3-Isopropylmalate		0.0424239
C04525	Fecosterol		0.0118874
C04666	D-Erythro-imidazole-glycerol-phosphate		0.0181813
C04672	(9Z,15Z)-(13S)-12,13-Epoxyoctadeca-9,11,15-trienoic acid		0.000843624
C04691	2-Dehydro-3-deoxy-D-arabino-heptonate 7-phosphate		0.000289082
C04717	13-L-Hydroperoxylinoleic acid		0.0394956
C04732	5-Amino-6-ribitylamino uracil		0.0779202
C04742	15(S)-HETE		0.0536789
C04780	8-[(1R,2R)-3-Oxo-2-{(Z)-pent-2-enyl}cyclopentyl]octanoate		0.133728
C04785	13(S)-HPOT		0.0182655
C04805	5-HETE		0.0685052
C04874	7,8-Dihydroneopterin		0.943275
C05109	24,25-Dihydrolanosterol		0.0325038
C05130	Imidazole-4-acetaldehyde		0.00253987
C05264	(S)-Hydroxydecanoyl-CoA		0.574841
C05266	(S)-Hydroxyoctanoyl-CoA		0.051676
C05269	3-Oxohexanoyl-CoA		0.153799
C05270	Hexanoyl-CoA		0.0752413
C05273	(2E)-Tetradecenoyl-CoA		0.139327
C05275	(2E)-Decenoyl-CoA		0.150976
C05307	Chlorophyll b		0.210066
C05356	5(S)-Hydroperoxyeicosatetraenoic acid		0.00116032
C05379	Oxalosuccinic acid		0.0293798
C05382	D-Sedoheptulose 7-phosphate		0.276307
C05399	Melibiitol		0.000268222
C05401	Galactosylglycerol		1.76474
C05421	All-trans-Phytoene		0.0255556
C05422	Dehydroascorbic acid		0.000288425
C05427	Phytyl diphosphate		0.00533713
C05430	7,7',8,8'-Tetrahydrolycopene		1.85657
C05431	Neurosporene		0.0494035
C05434	beta-Zeacarotene		0.0408445
C05442	Stigmasterol		0.0742986
C05512	Deoxyinosine		0.186803
C05519	L-Allothreonine		0.00102988
C05527	3-Sulfinylpyruvic acid		0.133202
C05528	3-Sulfopyruvic acid		0.0671437
C05576	3,4-Dihydroxyphenylglycol		0.000780296
C05577	3,4-Dihydroxymandelaldehyde		0.0118542
C05608	(E)-3-(4-Hydroxyphenyl)-2-propenal		0.000401974
C05610	Sinapoyl aldehyde		0.0561714
C05623	Quercetin 3-glucoside		0.0223246
C05634	5-Hydroxyindoleacetaldehyde		0.127538
C05635	5-Hydroxyindoleacetic acid		0.00405488
C05638	5-Hydroxykynurenamine		0.0922604
C05640	Cinnavalininate		0.127963
C05651	5-Hydroxykynurenine		0.0219738
C05673	CMPciliatine		0.000859626
C05699	Selenocystathionine		0.826669
C05797	Pheophytin a		1.00329
C05817	(1R,6R)-6-Hydroxy-2-succinylcyclohexa-2,4-diene-1-carboxylate		0.0433794
C05819	Menaquinol		0.000794534
C05823	3-Mercaptolactic acid		0.795014
C05837	Glucobrassicin		0.000253911
C05838	Coumaric acid		0.0679322
C05841	Nicotinate D-ribonucleoside		0.378865
C05859	Dehydrodolichol diphosphate		0.197348
C05903	Kaempferol		0.00483327
C05904	Pelargonidin		0.00242648
C05905	Cyanidin		0.111889
C05906	Leucocyanidin		0.929854
C05911	Pentahydroxyflavanone		0.0465176
C05933	N-(o)-Hydroxyarginine		0.00217079
C05936	N4-Acetylaminobutanal		0.0022393
C05946	D-4-Hydroxy-2-oxoglutarate		0.29038
C05947	L-erythro-4-Hydroxyglutamate		0.367498
C05966	15(S)-HPETE		0.00161262
C05983	Propinol adenylate		0.00581804
C05984	2-Hydroxybutyric acid		0.172695
C06001	(S)-3-Hydroxyisobutyric acid		0.0639531
C06002	(S)-Methylmalonic acid semialdehyde		0.000341792
C06006	(S)-2-Aceto-2-hydroxybutanoic acid		0.393536
C06054	2-Oxo-3-hydroxy-4-phosphobutanoic acid		0.0483965
C06056	4-Hydroxy-L-threonine		0.0065666
C06074	Myrcene		0.820176
C06082	(S)-Abscisic acid		0.742318
C06090	ent-Kaurene		0.0147291
C06093	Gibberellin A12 7-aldehyde		0.0712453
C06094	Gibberellin A53		0.0712147
C06098	Zeaxanthin		0.217257
C06425	Arachidic acid		0.00174739
C06426	Gamma-Linolenic acid		1.47406
C06427	Alpha-Linolenic acid		1.02143
C06428	Eicosapentaenoic acid		0.0462069
C06429	Docosahexaenoic acid		0.0597498
C06459	Phosphorylcholine		0.0467122
C07330	3-Methyl-2-butenal		0.459288
C07480	Theobromine		0.113606
C08276	3-Methylthiopropionic acid		0.699181
C08281	Behenic acid		0.0362579
C08285	(S)-10,16-Dihydroxyhexadecanoic acid		0.0685796
C08491	Jasmonic acid		0.0178636
C08492	(E)-3-Hexen-1-ol		0.275225
C08580	Astaxanthin		1.286
C08590	Zeinoxanthin		0.0552791
C08592	Echinenone		0.403572
C08601	Lutein		0.0340516
C08614	Violaxanthin		0.00812227
C08615	alpha-Amyrin		0.160832
C08616	beta-Amyrin		0.0162844
C08628	Lupeol		0.121896
C08650	Isoliquiritigenin		0.024332
C08813	Brassicasterol		0.00152821
C08821	Avenasterol		0.0057546
C08830	24-Methylenecycloartanol		0.0382792
C09629	beta-Caryophyllene		0.00109591
C09684	Humulene		0.00031617
C09727	Epicatechin		0.826914
C09751	(2R,3R)-3,4',7-Trihydroxyflavanone		0.168977
C09762	(2S)-Liquiritigenin		0.14217
C09826	Pinobanksin		0.0717193
C09827	(S)-Pinocembrin		0.231707
C10044	Norizalpinin		0.0149206
C10434	Dattelic acid		0.000554146
C10497	Subaphylline		4.12637
C10945	Caffeic aldehyde		0.00555565
C11355	4-Amino-4-deoxychorismate		0.00804485
C11389	(R)-3,7-Dimethyl-1,6-octadien-3-ol		0.00424398
C11393	(-)-alpha-Terpineol		0.000768161
C11434	2-C-Methyl-D-erythritol 4-phosphate		0.00209805
C11453	2-C-Methyl-D-erythritol 2,4-cyclodiphosphate		0.00985964
C11455	4,4-Dimethylcholesta-8,14,24-trienol		0.303894
C11508	Delta 8,14 -Sterol		0.00297438
C11537	(2R)-3-Sulfolactate		0.0573855
C11829	13(1)-Hydroxy-magnesium-protoporphyrin IX 13-monomethyl ester		0.000310484
C11831	Divinylprotochlorophyllide		0.023477
C11860	Gibberellin A15 open lactone		0.119823
C11863	Gibberellin A9		0.0432833
C11869	Gibberellin A34-catabolite		0.000202404
C11872	ent-16-Kauren-19-ol		0.0209823
C11873	ent-16-Kauren-19-al		0.0487904
C11874	Kaur-16-en-18-oic acid		0.00839937
C11875	ent-7alpha-Hydroxykaur-16-en-19-oic acid		0.0247672
C11924	Perillic acid		0.028726
C12124	Apiforol		0.00619383
C12128	(-)-Epiafzelechin		0.0126097
C12136	(-)-Epigallocatechin		0.0422274
C12138	Delphinidin 3-O-beta-D-glucoside		0.00116447
C12144	Phytosphingosine		0.116276
C12203	5-Hydroxyferuloyl-CoA		0.022221
C12205	5-Hydroxyconiferyl alcohol		0.0325066
C12206	Caffeyl alcohol		0.138768
C13309	Demethylphylloquinone		0.0338652
C13431	Neoxanthin		0.0388827
C13453	Xanthoxin		0.779047
C13455	Abscisic aldehyde		7.94075
C13482	Phosphodimethylethanolamine		0.000840528
C13747	Paraxanthine		0.0752771
C14151	Delta-Tocopherol		0.0876878
C14152	Beta-tocopherol		0.0090602
C14154	epsilon-Tocopherol		0.192966
C14155	Gamma-Tocotrienol		0.132896
C14156	d-Tocotrienol		0.0593956
C14463	(R)-3-Hydroxy-3-methyl-2-oxopentanoate		0.011506
C14827	9(S)-HPODE		0.0245116
C15514	8'-Hydroxyabscisate		0.353735
C15525	Eriodictyol chalcone		0.00230365
C15547	1,4-Dihydroxy-2-naphthoyl-CoA		0.297734
C15606	1,2-Dihydroxy-3-keto-5-methylthiopentene		0.0226617
C15650	2,3-Diketo-5-methylthiopentyl-1-phosphate		0.00290443
C15778	5,7,24(28)-Ergostatrienol		0.0257312
C15780	5-Dehydroepisterol		0.00365713
C15783	5-Dehydroavenasterol		0.150484
C15785	Campest-4-en-3-one		0.0118874
C15787	Campestanol		0.124445
C15790	Cathasterone		0.165229
C15791	Teasterone		0.255278
C15794	Castasterone		0.00374645
C15795	22alpha-Hydroxy-campesterol		0.0617796
C15796	22alpha-Hydroxy-campest-4-en-3-one		0.0299258
C15798	6-Deoxocathasterone		0.140867
C15800	3-Dehydro-6-deoxoteasterone		0.0246637
C15801	6-Deoxotyphasterol		0.00239422
C15857	(9-cis,9'-cis)-7,7',8,8'-Tetrahydro-y,y-Carotene		2.37884
C15882	2-Methyl-6-phytylhydroquinone		0.016233
C15915	4,4-Dimethyl-5a-cholesta-8-en-3b-ol		0.0725619
C15967	Phoenicoxanthin		0.0562933
C15968	Adonixanthin		0.26206
C15970	Abscisic acid glucose ester		0.0323416
C15980	2-Methylbutyryl-CoA		0.063412
C15981	Alpha-Cryptoxanthin		0.0332851
C16291	7,8-Dihydro-beta-carotene		0.0535297
C16310	(Z)-3-Hexenal		0.0009972
C16311	12-Oxo-9(Z)-dodecenoic acid		0.00246632
C16321	9(S)-HPOT		0.037138
C16322	9-Oxononanoic acid		0.0106151
C16323	(3Z,6Z)-3,6-Nonadienal		0.178364
C16324	9,10-EOT		0.0230814
C16335	OPC4-CoA		0.000246101
C16353	7-Methylxanthine		0.0256284
C16355	7-Methyluric acid		0.429816
C16356	1,7-Dimethyluric acid		0.0224411
C16358	1-Methylxanthine		0.0187666
C16359	1-Methyluric acid		0.120798
C16360	3,7-Dimethyluric acid		0.0341604
C16361	1,3,7-Trimethyluric acid		0.0206988
C16362	3,6,8-Trimethylallantoin		0.066829
C16404	Pinocembrin chalcone		0.0054849
C16405	Homoeriodictyol chalcone		0.344884
C16516	Indolylmethylthiohydroximate		0.0141621
C16814	gamma-Bisabolene		0.00332738
C16911	Afzelin		0.00613232
C17210	2-(2'-Methylthio)ethylmalic acid		0.00681401
C17211	2-Oxo-5-methylthiopentanoic acid		0.0957943
C17212	3-(2'-Methylthio)ethylmalic acid		0.00036046
C17214	2-(3'-Methylthio)propylmalic acid		0.0390878
C17215	3-(3'-Methylthio)propylmalic acid		0.00479416
C17216	2-Oxo-6-methylthiohexanoic acid		0.0189148
C17217	Dihomomethionine		0.104867
C17218	2-(4'-Methylthio)butylmalic acid		0.000603507
C17219	3-(4'-Methylthio)butylmalic acid		0.00286887
C17220	2-Oxo-7-methylthioheptanoic acid		0.0889309
C17221	Trihomomethionine		0.0319598
C17222	2-(5'-Methylthio)pentylmalic acid		0.000290682
C17223	3-(5'-Methylthio)pentylmalic acid		0.000892814
C17225	Tetrahomomethionine		0.0359998
C17226	2-(6'-Methylthio)hexylmalic acid		0.126015
C17227	3-(6'-Methylthio)hexylmalic acid		0.113298
C17228	2-Oxo-9-methylthiononanoic acid		0.0162183
C17230	2-(7'-Methylthio)heptylmalic acid		0.057658
C17231	3-(7'-Methylthio)heptylmalic acid		0.0207512
C17232	2-Oxo-10-methylthiodecanoic acid		0.0841487
C17233	Hexahomomethionine		0.00876676
C17237	S-(Phenylacetothiohydroximoyl)-L-cysteine		0.150906
C17238	S-(Hydroxyphenylacetothiohydroximoyl)-L-cysteine		0.201209
C17239	p-Hydroxyphenylacetothiohydroximate		0.0018278
C17241	4-Methylthiobutanaldoxime		0.000385402
C17242	S-(4-Methylthiobutylthiohydroximoyl)-L-cysteine		0.0848028
C17243	4-Methylthiobutylthiohydroximate		0.00460326
C17244	3-Methylthiopropyl-desulfoglucosinolate		0.0232392
C17245	5-Methylthiopentanaldoxime		0.0426675
C17246	6-Methylthiohexanaldoxime		0.00280855
C17249	7-Methylthioheptanaldoxime		0.0869113
C17251	8-Methylthiooctanaldoxime		0.0266718
C17253	9-Methylthiononanaldoxime		0.0478741
C17570	2-Methyl-6-solanyl-1,4-benzoquinol		0.0223962
C17621	10-Hydroxygeraniol		0.000648972
C17622	10-Oxogeranial		0.00180484
C17735	7-Oxatyphasterol		0.00689121
C17758	4,5-seco-Dopa		0.013047
C18021	Pheophorbide a		0.0183255
C18155	bacteriochlorophyllide a		0.169303
C18217	16-Feruloyloxypalmitate		0.0481128
C18218	16-Hydroxy hexadecanoic acid		0.230204
C18325	N1-trans-Feruloylagmatine		0.39395
C18326	p-Coumaroylputrescine		0.494622
C18902	Methylselenic acid		0.0389489
C19418	9,10-Epoxystearic acid		0.161091
C19616	18-Hydroxyoleate		0.0215155
C19620	9,10-Epoxystearic acid		0.0424294
C19691	Farnesylcysteine		0.00407198
C19712	N-Hydroxy-L-phenylalanine		0.0173069
C19757	cis-3-Hexenyl acetate		0.0660452
C19759	7,9,9'-tricis-neurosporene		0.0397522
C19764	9,15,9'-tricis-zeta-carotene		1.43057
C19828	Arabidiol		0.033424
C19872	N-Formyl-4-amino-5-aminomethyl-2-methylpyrimidine		0.0194323
C20121	trans,trans-Farnesyl phosphate		0.457936
C20193	beta-seco-Amyrin		0.00455963
C20195	Tirucalla-7,24-dien-3beta-ol		0.00371196
C20200	Baruol		0.0132347
C20345	Isopentenyl phosphate		0.0220683
C20440	alpha-D-Ribose 1,2-cyclic phosphate 5-phosphate		0.878768
C20690	1D-myo-Inositol 1,5-bis(diphosphate) 2,3,4,6-tetrakisphosphate		0.0216153
C20693	Carlactone		0.264745
C20737	6-Geranylgeranyl-2-methylbenzene-1,4-diol		0.000962773
C21015	gamma-L-Glutamyl-L-2-aminobutyrate		0.0566057
C21016	Ophthalmic acid		0.276755
C21028	(R)-5,6-Dihydrothymine		0.0679271
C21029	(R)-3-Ureidoisobutyrate		0.0537393
C21084	Demethylphylloquinol		0.00503194
C21459	6-Hydroxyferuloyl-CoA		0.00376953
C22120	4alpha-Carboxy-stigmasta-7,24(24(1))-dien-3beta-ol		0.000693179
C22123	Avenastenone		0.211033
G00002	N,N'-Chitobiosyldiphosphodolichol		0.0479745
G00003	(GlcNAc)2 (Man)1 (PP-Dol)1		0.207439
G00004	(GlcNAc)2 (Man)2 (PP-Dol)1		0.00461706
G00005	(GlcNAc)2 (Man)3 (PP-Dol)1		0.0189645
G00013	(GlcNAc)3 (Man)5 (Asn)1		0.00137455
G00146	(GlcN)1 (Ino(acyl)-P)1 (Man)1		0.0343604
G13038	(GlcA)2 (GlcNAc)2 (S)2		0.029678
