# Supplementary material for: Integrated metabolomics and transcriptomics analysis highlight key pathways involved in the somatic embryogenesis of Darjeeling tea
Source: BMC Genomics. 2024 Feb 23;25:207. doi: 10.1186/s12864-024-10119-2 (PMC10893738; doi:10.1186/s12864-024-10119-2)
Supplement: Supplementary file 6 — Supplementary Material 6: Table S2. Top 272 Down regulated and 168 up regulated metabolites in GE vs EC [file 12864_2024_10119_MOESM6_ESM.xlsx]

## Sheet: Down regulated 
Table S2: Top 272 Down regulated metabolites in GE vs EC	KEGG ID
	Long name	Molecular Mass	Chemical Formula	Class of compounds	log2fold change
C00417	cis-Aconitic acid	131.176	C4H8O2	Saturated fatty acids	-13.4159
C02505	2-Phenylacetamide	135.163	C8H9NO	Phenylacetamides	-8.84493
C05635	5-Hydroxyindoleacetic acid	191.183	C10H9NO3	Indole-3-acetic acid derivatives	-8.34385
C03287	L-Glutamic acid 5-phosphate	227.109	C5H10NO7P	Glutamic acid and derivatives	-8.1049
C01151	Ribose 1,5-bisphosphate	310.09	C5H12O11P2	Sugar phosphates	-8.07139
C01205	(R)-b-aminoisobutyric acid	103.12	C4H9NO2	Amino fatty acids	-7.98549
C05699	Selenocystathionine	269.157	C7H14N2O4Se	Cystathionines	-7.70439
C00627	Pyridoxine 5'-phosphate	249.158	C8H12NO6P	Vitamin B6 phosphate	-7.57552
C00988	Phosphoglycolic acid	156.031	C2H5O6P	Monoalkyl phosphates	-7.47334
C01182	D-Ribulose 1,5-bisphosphate	310.088	C5H12O11P2	Sugar phosphates	-7.39401
C00334	Gamma-Aminobutyric acid	103.12	C4H9NO2	Amino fatty acids	-7.349
C01134	Pantetheine 4'-phosphate	358.348	C11H23N2O7PS	Amino acids	-7.15308
C16356	1,7-Dimethyluric acid	196.163	C7H8N4O3	Purine alkaloids	-7.07336
C04327	4-Methyl-5-(2-phosphoethyl)-thiazole	223.187	C6H10NO4PS	Thiazole alkaloids	-6.98232
C11869	Gibberellin A34-catabolite	346.374	C19H22O6	Diterpenoids	-6.90686
C01929	Histidinal	139.155	C6H9N3O	Amino aldehyde	-6.72667
C05378	Fructose 1,6-bisphosphate	340.116	C6H14O12P2	Sugar phosphates	-6.65846
C00019	S-Adenosylmethionine	398.437	C15H22N6O5S	Coenzymes	-6.47035
C04691	2-Dehydro-3-deoxy-D-arabino-heptonate 7-phosphate	288.146	C7H13O10P	Acids	-6.45503
C01243	Inositol 1,3,4-trisphosphate	420.096	C6H15O15P3	Inositol phosphates	-6.35733
C02273	Digalacturonic acid	370.264	C12H18O13	Sugar acid	-6.28367
C00105	Uridine 5'-monophosphate	324.181	C9H13N2O9P	Ribonucleotides	-6.23017
C02356	(S)-2-Aminobutanoic acid	103.12	C4H9NO2	Amino fatty acids	-6.15621
C00345	6-Phosphogluconic acid	276.135	C6H13O10P	Monosaccharide phosphates	-6.12768
C00164	Acetoacetic acid	102.089	C4H6O3	Oxo fatty acids	-6.12185
C05619	5-Hydroxyferulic acid	210.183	C10H10O5	Monolignols	-5.91915
C01210	N-Methylethanolamine phosphate	155.09	C3H10NO4P	Ethanolamine	-5.82678
C11876	(ent-6alpha,7alpha)-6,7-Dihydroxy-16-kauren-19-oic acid	334.45	C20H30O4	Diterpenoids	-5.81878
C00665	D-Fructose 2,6-bisphosphate	340.116	C6H14O12P2	Pentose phosphates	-5.76807
C06007	(R) 2,3-Dihydroxy-3-methylvalerate	148.157	C6H12O4	Hydroxy fatty acids	-5.55827
C12138	Delphinidin 3-O-beta-D-glucoside	465.384	C21H21O12	Anthocyanidins and anthocyanins	-5.5564
C00680	meso-2,6-Diaminoheptanedioate	190.197	C7H14N2O4	Amino acids	-5.51217
C00826	L-Arogenate	227.214	C10H13NO5	Amino acids	-5.45375
C01220	1D-Myo-inositol 1,4-bisphosphate	340.116	C6H14O12P2	Inositol phosphates	-5.45347
C01181	4-Trimethylammoniobutanoic acid	146.207	C7H16NO2	Fatty acids	-5.4472
C00116	Glycerol	92.0938	C3H8O3	Monosaccharides	-5.44032
C00506	Cysteic acid	169.156	C3H7NO5S	Amino acids	-5.42326
C05837	Glucobrassicin	448.468	C16H19N2O9S2	Glucosinolates derived from tryptophan	-5.39093
C00212	Adenosine	267.241	C10H13N5O4	Ribonucleosides	-5.37286
C08578	Butein	272.253	C15H12O5	Chalcones	-5.33435
C08281	Behenic acid	340.58	C22H44O2	Saturated fatty acids	-5.27941
C01530	Stearic acid	284.477	C18H36O2	Saturated fatty acids	-5.26973
C00250	Pyridoxal	167.162	C8H9NO3	Water-soluble vitamins	-5.23489
C11874	Kaur-16-en-18-oic acid	302.451	C20H30O2	Diterpenoids	-5.21946
C01563	Carbamic acid	61.04	CH3NO2	Amino carboxylic acids	-5.07732
C05366	(+)-Pinoresinol	358.385	C20H22O6	Lignans	-5.01782
C05379	Oxalosuccinic acid	190.108	C6H6O7	Tricarboxylic acids	-4.972
C10107	Myricetin	318.235	C15H10O8	Flavonols	-4.89989
C00388	Histamine	111.145	C5H9N3	Amines	-4.89521
C02887	Sinapoyl malate	340.282	C15H16O9	Monolignols	-4.88071
C19691	Farnesylcysteine	325.509	C18H31NO2S	Terpenoid biosynthesis	-4.84076
C00299	Uridine	244.201	C9H12N2O6	Ribonucleosides	-4.7851
C00159	D-Mannose	180.156	C6H12O6	Monosaccharides	-4.76898
C00232	Succinic acid semialdehyde	102.089	C4H6O3	Fatty aldehydes	-4.71318
C19418	9,10-Epoxystearic acid	298.461	C18H34O3	Octadecanoids	-4.7066
C08813	Brassicasterol	398.664	C28H46O	Steroids	-4.69991
C17214	2-(3'-Methylthio)propylmalic acid	222.259	C8H14O5S	Dicarboxylic acid	-4.69688
C19623	22-Hydroxydocosanoate	356.583	C22H44O3	Hydroxy fatty acids	-4.68931
C06178	1-Methylpyrrolinium	84.1396	C5H10N	Pyrrolines	-4.68931
C20737	6-Geranylgeranyl-2-methylbenzene-1,4-diol	396.605	C27H40O2	Polyprenylhydroquinone	-4.66446
C00214	Thymidine	242.229	C10H14N2O5	Deoxyribonucleosides	-4.65814
C01269	5-O-(1-Carboxyvinyl)-3-phosphoshikimate	324.178	C10H13O10P	Others	-4.62544
C10044	Norizalpinin	270.237	C15H10O5	Flavonols	-4.59674
C02659	Acetone cyanhydrin	85.1045	C4H7NO	Tertiary alcohols	-4.56185
C19714	(E)-Phenylacetaldoxime	135.163	C8H9NO	Others	-4.52766
C09751	(2R,3R)-3,4',7-Trihydroxyflavanone	272.253	C15H12O5	Dihyroflavonols	-4.52
C00041	L-Alanine	89.0932	C3H7NO2	Amino acids	-4.49802
C00330	Deoxyguanosine	267.241	C10H13N5O4	Deoxyribonucleosides	-4.48702
C00353	Geranylgeranyl-PP	450.443	C20H36O7P2	Diterpenoids	-4.47898
C15780	5,7,24(28)-Ergostatrienol	396.648	C28H44O	Cholesterol and derivatives	-4.41814
C00149	L-Malic acid	134.087	C4H6O5	Hydroxycarboxylic acids	-4.39647
C00109	2-Ketobutyric acid	102.089	C4H8O3	Oxo fatty acids	-4.39294
C02612	(R)-2-Methylmalate	148.114	C5H8O5	Organic acid	-4.38562
C01245	Inositol 1,4,5-trisphosphate	420.096	C6H15O15P3	Organic compound	-4.30977
C06010	(S)-2-Acetolactate	132.115	C5H8O4	Hydroxy fatty acids	-4.30493
C06002	(S)-Methylmalonic acid semialdehyde	102.089	C4H6O3	Oxo fatty acids	-4.30481
C04677	AICAR	338.211	C9H15N4O8P	Fatty aldehydes	-4.29642
C00383	Malonate	104.061	C3H4O4	Dicarboxylic acids	-4.29552
C01040	L-Gulonolactone	178.14	C6H10O6	Gamma butyrolactones	-4.27534
C17243	4-Methylthiobutylthiohydroximate	165.277	C5H11NOS2	Thiohydroximic acid	-4.26332
C00624	N-Acetylglutamic acid	189.166	C7H11NO5	Amino acids	-4.23704
C00120	Biotin	244.311	C10H16N2O3S	Carboxylic acid	-4.21051
C01019	L-Fucose	164.156	C6H12O5	Monosaccharides	-4.19195
C01102	O-Phosphohomoserine	199.099	C4H10NO6P	Amino acids	-4.13684
C00036	Oxalacetic acid	132.072	C4H4O5	Dicarboxylic acids	-4.13312
C05608	4-Hydroxycinnamyl aldehyde	148.159	C9H8O2	Monolignols	-4.10364
C01477	Apigenin	270.237	C15H10O5	Flavones	-4.10089
C15882	2-Methyl-6-phytylhydroquinone	402.653	C27H46O2	Hydroquinones	-4.08205
C01753	Beta-Sitosterol	414.707	C29H50O	Steroids	-4.06113
C00186	L-Lactic acid	90.0779	C3H6O3	Hydroxycarboxylic acids	-4.04897
C00601	Phenylacetaldehyde	120.148	C8H8O	Aldehydes	-4.04662
G01391	Glycan	545.5	C28H48N2O24S	Polysaccharides	-4.03298
C00979	O-Acetylserine	147.129	C5H9NO4	Amino acids	-3.97651
C05933	N-(o)-Hydroxyarginine	190.2	C6H14N4O3	Organic compoubd	-3.97456
C20345	Isopentenyl phosphate	166.112	C5H11O4P	Prenol Lipid	-3.96834
C00671	(S)-3-Methyl-2-oxopentanoic acid	130.142	C6H10O3	Branched fatty acids	-3.951
C17221	Trihomomethionine	191.291	C8H17NO2S	Amino fatty acids	-3.92712
C00398	Tryptamine	160.216	C10H12N2	Indole alkaloids	-3.92085
C00025	L-Glutamic acid	147.129	C5H9NO4	Amino acids	-3.90135
C00606	3-Sulfinoalanine	153.157	C3H7NO4S	Amino acids	-3.8381
C00903	Cinnamaldehyde	132.159	C9H8O	Monolignols	-3.80851
C00632	3-Hydroxyanthranilic acid	153.135	C7H7NO3	Hydroxybenzoic acid derivatives	-3.80764
C05576	3,4-Dihydroxyphenylglycol	170.163	C8H10O4	Catechols	-3.80202
C00121	D-Ribose	150.13	C5H10O5	Monosaccharides	-3.80084
C17228	2-Oxo-9-methylthiononanoic acid	218.313	C10H18O3S	Oxo fatty acids	-3.79865
C00483	Tyramine	137.179	C8H11NO	Isoquinoline alkaloids	-3.77838
C17222	2-(5'-Methylthio)pentylmalic acid	250.312	C10H18O5S	Organic acid	-3.762
C17240	p-Hydroxybenzyldesulphoglucosinolate	345.368	C14H19NO7S	Glucosinolates	-3.75141
C04294	5-(2-Hydroxyethyl)-4-methylthiazole	143.207	C6H9NOS	Thiazole alkaloids	-3.74741
C00349	2-Methyl-3-oxopropanoic acid	102.089	C4H6O3	Oxo fatty acids	-3.6937
C12136	(-)-Epigallocatechin	306.267	C15H14O7	Flavan 3-ols	-3.69173
C00956	Aminoadipic acid	161.156	C6H11NO4	Amino acids	-3.67143
C01036	Maleylacetoacetic acid	200.145	C8H8O6	Dicarboxylic acids	-3.64796
C19872	N-Formyl-4-amino-5-aminomethyl-2-methylpyrimidine	166.18	C7H10N4O	Nucleotide	-3.62284
C06006	(S)-2-Aceto-2-hydroxybutanoic acid	146.141	C6H10O4	Hydroxy fatty acids	-3.6145
C00881	Deoxycytidine	227.217	C9H13N3O4	Deoxyribonucleoside	-3.60758
C01617	Taxifolin	304.252	C15H12O7	Dihyroflavonols	-3.57748
C11038	2'-Deoxy-5-hydroxymethylcytidine-5'-diphosphate	417.203	C10H17N3O11P2	Nucleotide	-3.55791
C01345	2'-Deoxyinosine triphosphate	492.166	C10H15N4O13P3	Deoxyribonucleotide	-3.55024
C00233	2-Oxoisocaproate	130.142	C6H10O3	2-Oxocarboxylic acids	-3.54936
C00118	D-Glyceraldehyde 3-phosphate	170.058	C3H7O6P	Sugar phosphates	-3.54272
C17223	3-(5'-Methylthio)pentylmalic acid	250.312	C10H18O5S	Dicarboxylic acids	-3.45182
C01613	Stachyose	666.578	C24H42O21	Tetrasaccharide	-3.44799
C01279	4-Amino-5-hydroxymethyl-2-methylpyrimidine	139.155	C6H9N3O	Hydropyrimidines	-3.44553
C00242	Guanine	151.126	C5H5N5O	Purines	-3.43268
C01879	Pyroglutamic acid	129.114	C5H7NO3	Amino acids	-3.4161
C03742	(S)-4-Hydroxymandelonitrile	149.147	C8H7NO2	Organic compound	-3.41296
C06196	dIMP	332.207	C10H13N4O7P	Nucleoside monophosphate	-3.38077
C05936	N4-Acetylaminobutanal	129.157	C6H11NO2	Amino acids	-3.3278
C05855	4-Hydroxycinnamyl alcohol 4-D-glucoside	312.315	C15H20O7	Monolignols	-3.32624
C00254	Prephenate	226.183	C10H10O6	Gamma-keto acids and derivatives	-3.31431
C00346	O-Phosphoethanolamine	141.063	C2H8NO4P	Ethanolaminse	-3.30822
C16362	3,6,8-Trimethylallantoin	200.195	C7H12N4O3	Others	-3.28032
C01013	Hydroxypropionic acid	90.0779	C3H6O3	Hydroxycarboxylic acids	-3.27589
C00153	Niacinamide	122.125	C6H6N2O	Pyridine alkaloids	-3.26029
C00719	Betaine	117.146	C5H11NO2	Amino acids	-3.26003
C16310	(Z)-3-Hexenal	98.143	C6H10O	Fatty aldehydes	-3.25651
C00522	(R)-Pantoate	148.157	C6H12O4	Organic acid	-3.24129
C00794	Sorbitol	90.0779	C6H14O6	Sugar alcohols	-3.21783
C05839	cis-beta-D-Glucosyl-2-hydroxycinnamate	326.299	C15H18O8	Monolignols	-3.20583
C04076	Allysine	1454.16	C6H11NO3	Amino acids	-3.19104
C02730	2-Succinylbenzoate	222.194	C11H10O5	Alkyl-phenylketones	-3.18882
C05938	L-4-Hydroxyglutamate semialdehyde	147.129	C5H9NO4	Amino acids	-3.17885
C00189	Ethanolamine	61.0831	C2H7NO	Biogenic amines	-3.16006
C02514	3-Fumarylpyruvate	186.119	C7H6O6	Dicarboxylic acid	-3.13921
C05107	7-Dehydrodesmosterol	382.622	C27H42O	Cholesterol and derivatives	-3.11872
C02576	Perillyl aldehyde	150.218	C10H14O	Monoterpenoids	-3.11771
C02946	4-Acetamidobutanoic acid	145.156	C6H11NO3	Organic acid	-3.10065
C06427	Alpha-Linolenic acid	278.43	C18H30O2	Polyunsaturated fatty acids	-3.09595
C01115	L-Galactono-1,4-lactone	178.14	C6H10O6	Galactonolactone	-3.08771
C17239	p-Hydroxyphenylacetothiohydroximate	183.228	C8H9NO2S	Glucosinolate biosynthesis	-3.08764
C00134	Putrescine	88.1515	C4H12N2	Biogenic amines	-3.08107
C00314	Pyridoxine	169.178	C8H11NO3	Water-soluble vitamins	-3.05764
C00519	Hypotaurine	109.147	C2H7NO2S	Sulfinic acid	-3.0569
C16688	Sucrose-6-phosphate	422.276	C12H23O14P	Sugar phosphates	-3.05461
C00436	N-Carbamoylputrescine	131.176	C5H13NO	Amines	-3.04015
C06056	4-Hydroxy-L-threonine	135.119	C4H9NO4	Amino acids	-3.03089
C00561	Mandelonitrile	133.147	C8H7NO	Benzene and substituted derivatives	-3.02725
C00818	Glucaric acid	210.139	C6H10O8	Dicarboxylic acids	-3.0062
C20455	(-)-Pinoresinol	358.385	C20H22O6	Lignans	-3.00206
C04281	Pyrroline hydroxycarboxylic acid	129.114	C5H7NO3	Carboxylic acid	-2.99899
C01077	Acetylhomoserine	161.156	C6H11NO4	Amino acids	-2.92105
C00931	Porphobilinogen	226.229	C10H14N2O4	Chlorophyll metabolism	-2.91058
C00577	D-Glyceraldehyde	90.0779	C3H6O3	Monosaccharides	-2.89697
C04350	(E)-4-Hydroxyphenylacetaldehyde oxime	151.163	C8H9NO2	Imines	-2.88887
C05519	L-Allothreonine	119.119	C4H9NO3	Amino acids	-2.87495
C00178	Thymine	126.113	C5H6N2O2	Pyrimidines	-2.84465
C00251	Chorismate	226.183	C10H10O6	Organic acid	-2.8179
C00590	Coniferyl alcohol	180.201	C10H12O3	Monolignols	-2.80975
C09614	Butin	272.253	C15H12O5	Flavonones	-2.79445
C14463	(R)-3-Hydroxy-3-methyl-2-oxopentanoate	146.141	C6H10O4	Hydroxy fatty acids	-2.77774
C00455	Nicotinamide ribotide	334.219	C11H15N2O8P	Pyridine - nucleoside	-2.75564
C11434	2-C-Methyl-D-erythritol 4-phosphate	118.088	C4H6O4	Tetritol phosphate	-2.75545
C02170	Methylmalonic acid	118.088	C4H6O4	Hydroxy fatty acids	-2.72454
C16415	5-Deoxyleucopelargonidin	274.269	C15H14O5	Flavan 3,4-diols	-2.68206
C15785	Campest-4-en-3-one	398.664	C28H46O	Ergosterols and C24-methyl derivatives	-2.67931
C14156	d-Tocotrienol	216.126	C5H13O7P	Cholesterol and derivatives	-2.67257
C05838	2-Coumarinate	164.158	C9H8O3	Monolignols	-2.66453
C06561	Chalconaringenin	272.253	C15H12O5	Chalcones	-2.6644
C00166	Phenylpyruvic acid	164.158	C9H8O3	Monocarboxylic acids	-2.65737
C00588	Phosphorylcholine	184.151	C5H15NO4P	Phospholipids	-2.6363
C03719	Phenylacetothiohydroximate	167.228	C8H9NOS	Acetohydroximates	-2.62235
C00072	Ascorbate	176.124	C6H8O6	Water-soluble vitamins	-2.62103
C17621	10-Hydroxygeraniol	170.249	C10H18O2	Monoterpenoids	-2.6127
C05631	Eriodictyol	288.252	C15H12O6	Flavanones	-2.609
C00418	Mevalonic acid	148.157	C6H12O4	Hydroxy fatty acids	-2.60346
C03557	Ciliatine	176.124	C2H8NO3P	Phosphonic acids	-2.58901
C01802	Desmosterol	384.638	C27H44O	Cholesterol and derivatives	-2.58313
C00064	L-Glutamine	146.144	C5H10N2O3	Amino acids	-2.58182
C00168	Hydroxypyruvic acid	104.061	C3H4O4	Monocarboxylic acids	-2.57986
C11863	Gibberellin A9	316.392	C19H24O4	Diterpenoids	-2.57925
C00302	DL-Glutamate	147.129	C5H9NO4	Glutamic acid and derivatives	-2.57464
C00258	Glyceric acid	106.077	C3H6O4	Three-carbon sugar acid	-2.5683
C00363	dTDP	402.188	C10H16N2O11P2	Deoxyribonucleotides	-2.56696
C00408	Pipecolic acid	129.157	C6H11NO2	Piperidine alkaloids	-2.55829
C06118	4-(4-Deoxy-alpha-D-gluc-4-enuronosyl)-D-galacturonate	352.248	C12H16O12	Others	-2.55572
C01035	4-Guanidinobutanoic acid	145.16	C5H11N3O2	Amino acids	-2.51443
C00449	Saccharopine	276.286	C11H20N2O6	Glutamic acid and derivatives	-2.48991
C11865	Gibberellin A51	332.391	C19H24O5	Diterpenoids	-2.4851
C02646	4-Coumaryl alcohol	150.174	C9H10O2	Monolignols	-2.48327
C03657	1,4-Dihydroxy-2-naphthoate	204.179	C11H8O4	Naphthalenecarboxylic acids	-2.44287
C00111	Dihydroxyacetone phosphate	170.058	C3H7O6P	Sugar phosphates	-2.42642
C17244	3-Methylthiopropyl-desulfoglucosinolate	327.418	C11H21NO6S2	Thioglycosides	-2.41134
C07480	Theobromine	180.164	C7H8N4O2	Purine alkaloids	-2.34226
C03242	8,11,14-Eicosatrienoic acid	306.483	C20H34O2	Polyunsaturated fatty acids	-2.34058
C16291	7,8-Dihydro-beta-carotene	538.889	C40H58	Prenol lipid	-2.34029
C01378	Fustin	288.252	C15H12O6	Dihyroflavonols	-2.31986
C17220	2-Oxo-7-methylthioheptanoic acid	190.26	C8H14O3S	Oxo fatty acids	-2.31233
C06093	Gibberellin A12 aldehyde	316.435	C20H28O3	Diterpenoids	-2.30284
C00450	(S)-2,3,4,5-Tetrahydropiperidine-2-carboxylate	127.141	C6H9NO2	Amino acids	-2.28144
C11864	Gibberellin A4	332.391	C19H24O5	Diterpenoids	-2.27355
C00463	Indole	117.148	C8H7N	Alkaloids	-2.25242
G00002	N,N'-Chitobiosyldiphosphodolichol		(GlcNAc)2 (PP-Dol)1	Lipid	-2.24187
C03078	4-Guanidinobutanamide	144.175	C5H12N4O	Others	-2.23776
C05904	Pelargonidin	271.245	C15H11O5	Anthocyanidins and anthocyanins	-2.21088
C00147	Adenine	135.127	C5H5N5	Purines	-2.20637
C00780	Serotonin	176.215	C10H12N2O	Indole alkaloids	-2.2023
C01180	2-Oxo-4-methylthiobutanoic acid	148.18	C5H8O3S	Oxo fatty acids	-2.1796
C17219	3-(4'-Methylthio)butylmalic acid	236.285	C9H16O5S	Dicarboxylic acids	-2.13886
C00026	Oxoglutaric acid	146.098	C5H6O5	2-Oxocarboxylic acids	-2.10244
C15980	2-Methylbutyryl-CoA	851.65	C26H44N7O17P3S	Fatty acyl CoAs	-2.10217
C04785	13(S)-HPOT	310.428	C18H30O4	Hydroperoxy fatty acids	-2.09711
G00092	Glycan	806.088	C42H79NO13	Sphingolipids	-2.09445
C06426	Gamma-Linolenic acid	278.43	C18H30O2	Polyunsaturated fatty acids	-2.08695
C00073	L-Methionine	149.211	C5H11NO2S	Amino acids	-2.06347
C02291	L-Cystathionine	222.262	C7H14N2O4S	Amino acids	-2.0587
C00423	trans-Cinnamate	148.159	C9H8O2	Monolignols	-2.04615
C18326	p-Coumaroylputrescine	234.294	C13H18N2O2	Biogenic amines	-2.01512
C00148	L-Proline	115.13	C5H9NO2	Amino acids	-2.00352
C05638	5-Hydroxykynurenamine	180.204	C9H12N2O2	Alkyl-phenylketones	-1.97517
C16360	3,7-Dimethyluric acid	196.163	C7H8N4O3	Purine alkaloids	-1.95057
C05434	beta-Zeacarotene	538.889	C40H58	Lipid	-1.94145
C02642	Ureidopropionic acid	132.118	C4H8N2O3	Ureas	-1.91392
C16355	7-Methyluric acid	182.137	C6H6N4O3	Purine alkaloids	-1.90643
C17231	3-(7'-Methylthio)heptylmalic acid	278.365	C12H22O5S	Dicarboxylic acids	-1.9055
C00078	L-Tryptophan	204.225	C11H12N2O2	Amino acids	-1.90304
C00263	L-Homoserine	119.119	C4H9NO3	Amino acids	-1.85801
C19759	7,9,9'-tricis-neurosporene	538.889	C40H58	Carotenoid biosynthesis	-1.85082
C18155	bacteriochlorophyllide a	632.989	C35H36MgN4O6	Cholorophyll metabolism	-1.82142
C05906	Leucocyanidin	306.267	C15H14O7	Flavan 3,4-diols	-1.77425
C13747	Paraxanthine	180.164	C7H8N4O2	Purine alkaloids	-1.7419
C01852	Secologanin	388.366	C17H24O10	Monoterpenoids	-1.70118
C08616	beta-Amyrin	426.717	C30H50O	Triterpenoids	-1.61693
C05610	Sinapoyl aldehyde	208.211	C11H12O4	Monolignols	-1.55367
C20440	alpha-D-Ribose 1,2-cyclic phosphate 5-phosphate	292.074	C5H10O10P2	Sugar phosphates	-1.54266
C02985	Fucose 1-phosphate	244.136	C6H13O8P	Sugar phosphates	-1.47236
C00152	L-Asparagine	132.118	C4H8N2O3	Amino acids	-1.46207
C05273	(2E)-Tetradecenoyl-CoA	975.874	C35H60N7O17P3S	Fatty esters	-1.43659
C16361	1,3,7-Trimethyluric acid	210.19	C8H10N4O3	Purine alkaloids	-1.43038
C16516	Indolylmethylthiohydroximate	206.264	C10H10N2OS	Others	-1.40538
C05527	3-Sulfinylpyruvic acid	152.126	C3H4O5S	Organic acid	-1.39243
C04672	(9Z,15Z)-(13S)-12,13-Epoxyoctadeca-9,11,15-trienoic acid	292.413	C18H28O3	Epoxy fatty acids	-1.38037
C00253	Nicotinic acid	123.109	C6H5NO2	Pyridine alkaloids	-1.36933
C02336	beta-D-Fructose	180.156	C6H12O6	Monosaccharides	-1.36504
C14151	Delta-Tocopherol	402.653	C27H46O2	Fat soluble vitamins	-1.36275
C02937	Indole-3-acetaldehyde oxime	174.199	C10H10N2O	Indoles	-1.34264
C12206	Caffeyl alcohol	166.174	C9H10O3	Monolignols	-1.33739
C04083	N6-(delta2-Isopentenyl)-adenine	203.244	C10H13N5	6-alkylaminopurines	-1.32387
C17622	10-Oxogeranial	166.217	C10H14O2	Monoterpenoids	-1.25801
C08650	Isoliquiritigenin	256.253	C15H12O4	Chalcones	-1.25637
C11453	2-C-Methyl-D-erythritol 2,4-cyclodiphosphate	278.091	C5H12O9P2	Organic pyrophosphates	-1.25108
C00544	Homogentisic acid	168.147	C8H8O4	Acetic acids	-1.24939		Cysteine and methionine metabolism
C00940	2-Keto-glutaramic acid	145.113	C5H7NO4	Short-chain keto acids	-1.23404
C17210	2-(2'-Methylthio)ethylmalic acid	208.232	C7H12O5S	Dicarboxylic acids	-1.21124
C17237	S-(Phenylacetothiohydroximoyl)-L-cysteine	254.305	C11H14N2O3S	Amino acid derivatives	-1.16244
C00184	Dihydroxyacetone	90.0779	C3H6O3	Ketoses	-1.13115
C12144	Phytosphingosine	317.507	C18H39NO3	Sphingolipids	-1.12607
C11537	(2R)-3-Sulfolactate	170.141	C3H6O6S	Cysteine and methionine metabolism	-1.12018
C00295	Orotic acid	156.096	C5H4N2O4	Pyrimidine carboxylic acid	-1.08497
G00093	Globotriaosylceramide	827.9	C38H69NO18	Sphingolipids	-1.06513
C03406	Argininosuccinic acid	290.273	C10H18N4O6	Amino acids	-1.05466
C10945	Caffeic aldehyde	164.158	C9H8O3	Monolignols	-1.03093

## Sheet: Up regulated
Table S2: Top 168 up regulated metabolites in GE vs EC
KEGG ID	Long name	Molecular Mass	Chemical Formula	Class of compounds	log2fold change
C19764	9,15,9'-tricis-zeta-carotene	540.904	C40H60	Triterpenoids	7.54128
C15793	2-Deoxycastasterone	448.678	C28H48O4	Steroids	6.37641
C05109	24,25-Dihydrolanosterol	428.733	C30H52O	Cholesterol and derivatives	5.70172
C06429	Docosahexaenoic acid	328.488	C30H52O	Unsaturated fatty acids	5.52888
C03506	Indoleglycerol phosphate	287.206	C11H14NO6P	3-alkylindoles	5.30451
C11872	ent-16-Kauren-19-ol	288.467	C20H32O	Diterpenoids	5.12083
C11829	13(1)-Hydroxy-magnesium-protoporphyrin IX 13-monomethyl ester	614.973	C35H34MgN4O5	Esters	5.05069
C00018	Pyridoxal 5'-phosphate	247.142	C8H10NO6P	Coenzymes	4.89001
C14154	epsilon-Tocopherol	410.632	C28H42O2	Quinones and hydroquinones	4.70301
C00655	Xanthylic acid	364.205	C10H13N4O9P	Purine alkaloids	4.6958
C18021	Pheophorbide a	592.684	C35H36N4O5	Tetrapyrrole	4.4508
C06459	Phosphorylcholine	168.151	C5H15NO3P	Phospholipids	4.4076
C11455	4,4-Dimethylcholesta-8,14,24-trienol	410.675	C29H46O	Cholesterol and derivatives	4.34752
C10434	5-O-Caffeoylshikimic acid	336.293	C16H16O8	Monolignols	4.33713
C00333	D-Galacturonate	194.139	C6H10O7	Monosaccharides	4.30636
C00262	Hypoxanthine	136.112	C5H4N4O	Purine alkaloids	4.30476
C16335	OPC4-CoA	987.141	C35H56N7O18P3S	Fatty acyl CoAs	4.25502
C01041	Ascorbic acid	175.116	C6H7O6	Water-soluble vitamins	4.2351
C18217	16-Feruloyloxypalmitate	448.592	C26H40O6	Monocarboxylic acid	4.22169
C20200	Baruol	426.717	C30H50O	Sesquiterpenoids	4.19395
C00921	7,8-Dihydropteroic acid	314.299	C14H14N6O3	Pterins and Derivatives	4.19188
C00499	Allantoic acid	176.131	C4H8N4O4	Crystalline acid	4.18582
C05399	Melibiitol	344.312	C12H24O11	Fatty acyl glycosides	4.18096
C00751	Squalene	410.718	C30H50	Triterpenoids	4.16273
C05385	D-Glucuronic acid 1-phosphate	274.119	C6H11O10P	Others	4.13452
C00206	dADP	411.202	C10H15N5O9P2	Deoxyribonucleotides	4.13359
C00774	Phloretin	274.269	C15H14O5	Dihydrochalcones	4.00991
C15857	(9-cis,9'-cis)-7,7',8,8'-Tetrahydro-y,y-Carotene	540.904	C40H60	Triterpenoids	3.97808
C09762	(2S)-Liquiritigenin	256.253	C15H12O4	Flavanones	3.92185
C14153	Alpha-Tocotrienol	424.659	C29H44O2	Quinones and hydroquinones	3.91195
C01300	2-Amino-4-hydroxy-6-hydroxymethyl-7,8-dihydropteridine	195.179	C7H9N5O2	Pterins and Derivatives	3.79723
C00509	Naringenin	272.253	C15H12O5	Flavanones	3.77607
C16814	gamma-Bisabolene	204.351	C15H24	Sesquiterpenoids	3.72958
C05266	(S)-Hydroxyoctanoyl-CoA	909.73	C29H50N7O18P3S	Fatty acyl CoAs	3.66787
C03221	(2E)-Dodecenoyl-CoA	947.821	C33H56N7O17P3S	Fatty acyl CoAs	3.65628
C05984	2-Hydroxybutyric acid	104.105	C4H8O3	Hydroxy fatty acids	3.64586
C17245	5-Methylthiopentanaldoxime	147.238	C6H13NOS	Glucosinolate biosynthesis	3.62106
C15790	Cathasterone	432.679	C28H48O3	Steroids	3.58788
C19863	Lupan-3beta,20-diol	444.733	C30H52O2	Triterpenoids	3.48964
C01175	1-O-Sinapoyl-beta-D-glucose	386.351	C17H22O10	Monolignols	3.37904
C00307	Citicoline	488.324	C14H26N4O11P2	Pyrimidine ribonucleoside diphosphates	3.37056
C02059	Vitamin K1	450.696	C31H46O2	Fat-soluble vitamins	3.32245
C02139	Chlorophyllide	614.973	C35H34MgN4O5	Carboxylic acid	3.20845
C08615	alpha-Amyrin	426.717	C30H50O	Triterpenoids	3.18507
C01724	Lanosterin	426.717	C30H50O	Cholesterol and derivatives	3.16471
C06098	Zeaxanthin	568.871	C40H56O2	Carotenoids	3.15318
C19765	15,9'-dicis-Phytofluene	542.92	C40H62	Triterpenoids	3.0898
C05623	Quercetin 3-glucoside	464.376	C21H20O12	Flavonols	3.08644
C00831	Pantetheine	278.368	C11H22N2O4S	Cysteamine amide	3.00192
C03090	5-Phosphoribosylamine	229.125	C5H12NO7P	Ribose monophosphate	2.97797
C08491	Jasmonic acid	210.269	C12H18O3	Fatty acids	2.96006
C00199	D-Ribulose 5-phosphate	230.11	C5H11O8P	Pentose phosphates	2.95503
C15801	6-Deoxotyphasterol	434.695	C28H50O3	Ergosterols and C24-methyl derivatives	2.92891
C05430	all-trans-zeta-Carotene	540.904	C40H60	Carotenoids	2.9134
C11857	Gibberellin A12	332.434	C20H28O4	Diterpenoids	2.89245
C00559	Deoxyadenosine	251.242	C10H13N5O3	Deoxyribonucleosides	2.88004
C04742	15(S)-HETE	320.466	C20H32O3	Eicosanoids	2.8627
C13455	Abscisic aldehyde	248.317	C15H20O3	Cyclofarnesane sesquiterpenoids	2.84374
C00170	5'-Methylthioadenosine	297.334	C11H15N5O3S	5'-deoxy-5'-thionucleosides	2.82773
C21016	Ophthalmic acid	289.285	C11H19N3O6	Gamma-glutamyl peptides	2.79613
C02477	Alpha-Tocopherol	430.706	C29H50O2	Fat-soluble vitamins	2.79186
C20738	6-Geranylgeranyl-2,3-dimethylbenzene-1,4-diol	410.632	C28H42O2	Quinine	2.79116
C17226	2-(6'-Methylthio)hexylmalic acid	264.339	C11H20O5S	Dicarboxylic acid	2.78426
C02232	3-Oxoadipyl-CoA	909.644	C27H42N7O20P3S	Fatty acyl CoAs	2.77462
C00526	Deoxyuridine	228.202	C9H12N2O5	Deoxyribonucleosides	2.76552
C00219	Arachidonic acid	304.467	C20H32O2	Unsaturated fatty acids	2.7331
C17230	2-(7'-Methylthio)heptylmalic acid	278.365	C12H22O5S	Dicarboxylic acid	2.71561
C05903	Kaempferol	286.236	C15H10O6	Flavonols	2.68951
C00100	Propionyl-CoA	823.597	C24H40N7O17P3S	Fatty acyl CoAs	2.68833
G00013	(GlcNAc)3 (Man)5 (Asn)1			Glycan	2.67431
C00411	Sinapoyl-CoA	973.729	C32H46N7O20P3S	Fatty acyl CoAs	2.67264
C05577	3,4-Dihydroxymandelaldehyde	168.147	C8H8O4	Hydroxyaldehyde	2.65028
C03838	Glycineamideribotide	286.176	C7H15N2O8P	Glycinamide ribonucleotides	2.596
C22123	Avenastenone	410.675	C29H46O	Stigmasterols and C24-ethyl derivatives	2.59215
C02463	Precorrin 2	864.848	C42H48N4O16	Tetrapyrroles and derivatives	2.53651
C15967	Phoenicoxanthin	580.839	C40H52O3	Triterpenoids	2.51527
C00135	L-Histidine	155.155	C6H9N3O2	Amino acids	2.51084
C14155	Gamma-Tocotrienol	410.632	C28H42O2	Quinones and hydroquinones	2.507
C17227	3-(6'-Methylthio)hexylmalic acid	264.339	C11H20O5S	Dicarboxylic acid	2.47878
C01234	1-Aminocyclopropanecarboxylic acid	101.104	C4H7NO2	Amino acids	2.45593
C00235	Dimethylallylpyrophosphate	246.092	C5H12O7P2	Isoprenoids	2.40309
C04376	5'-Phosphoribosyl-N-formylglycinamide	314.187	C8H15N2O9P	Nucleotides	2.36596
C01063	6-Carboxyhexanoyl-CoA	909.687	C28H46N7O19P3S	Fatty acyl CoAs	2.36558
C11508	Delta 8,14 -Sterol	410.675	C29H46O	Ergosterols and C24-methyl derivatives	2.35263
C00670	Glycerophosphocholine	258.229	C8H21NO6P	Glycerophospholipids	2.34416
C00828	Vitamin K2	444.65	C16H16O2(C5H8)n	Fat-soluble vitamins	2.34106
C15650	2,3-Diketo-5-methylthiopentyl-1-phosphate	242.187	C6H11O6PS	Cysteine and methionine metabolism	2.33679
C00984	D-Galactose	180.156	C6H12O6P	Monosaccharides	2.32645
C06082	(S)-Abscisic acid	264.317	C15H20O4	Apocarotenoids	2.32136
C15780	5-Dehydroepisterol	396.648	C28H44O	Ergosterols and C24-methyl derivatives	2.29805
C00294	Inosine	268.226	C10H12N4O5	Nucleoside	2.2753
C05512	Deoxyinosine	252.227	C10H12N4O4	Nucleoside	2.25969
C08580	Astaxanthin	596.838	C40H52O4	Carotenoids	2.25005
C05841	Nicotinate D-ribonucleoside	256.232	C11H14NO6	Ribonucleoside	2.22376
C05414	all-trans-Phytofluene	542.92	C40H62	Carotenoids	2.20554
C15792	3-Dehydroteasterone	446.662	C28H46O4	Ergosterols and C24-methyl derivatives	2.1878
C05528	3-Sulfopyruvic acid	168.125	C3H4O6S	Alpha-keto acids and derivatives	2.18285
C00246	Butyric acid	88.1051	C4H8O2	Monocarboxylic acids	2.15814
C05797	Pheophytin a	871.2	C55H74N4O5	Chlorophyll biosynthesis	2.15552
C05651	5-Hydroxykynurenine	224.213	C10H12N2O4	Alkyl-phenylketones	2.08876
C08285	(S)-10,16-Dihydroxyhexadecanoic acid	288.423	C16H32O4	Hydroxy fatty acids	2.08677
C10497	Subaphylline	264.32	C14H20N2O3	Hydroxycinnamic acids and derivatives	2.06266
C02939	Isovaleryl-CoA	851.65	C26H44N7O17P3S	Fatty acyl CoAs	2.03682
C19832	Thalianol	426.717	C30H50O	Triterpenoids	2.02854
C17233	Hexahomomethionine	233.371	C11H23NO2S	Amino acids	2.02579
C00169	Carbamoyl phosphate	141.02	CH4NO5P	Sirtuins	1.95684
C00187	Cholesterol	386.654	C27H46O	Steroids	1.9355
C01943	Obtusifoliol	426.717	C30H50O	Ergosterols and C24-methyl derivatives	1.9342
C01674	Chitobiose	424.4	C16H28N2O11	Disaccharides	1.918
C00188	L-Threonine	119.119	C4H9NO3	Amino acids	1.89954
C00647	Pyridoxamine 5'-phosphate	248.173	C8H13N2O5P	Pyridines	1.84817
C02504	2-Isopropylmalic acid	176.167	C7H12O5	Dicarboxylic acids	1.84039
C15970	Abscisic acid glucose ester	426.457	C21H30O9	Cyclofarnesane sesquiterpenoids	1.77268
C00894	Acrylyl-CoA	821.582	C24H38N7O17P3S	Fatty acyl CoAs	1.75491
C01107	Mevalonic acid-5P	228.137	C6H13O7P	Hydroxy fatty acids	1.74248
C00049	L-Aspartic acid	133.103	C4H7NO4	Amino acids	1.72235
C05427	Phytyl diphosphate	456.491	C20H42O7P2	Diterpenoids	1.69169
C05264	(S)-Hydroxydecanoyl-CoA	937.783	C31H54N7O18P3S	Fatty acyl CoAs	1.68346
C04332	6,7-Dimethyl-8-(1-D-ribityl)lumazine	326.306	C13H18N4O6	Others	1.68019
C06425	Arachidic acid	312.53	C20H40O2	Saturated fatty acids	1.63705
C22119	3beta-Hydroxyergosta-7,24(24(1))-dien-4alpha-carboxylate	442.674	C29H46O3	Ergosterols and C24-methyl derivatives	1.62378
C19835	Camelliol C	426.717	C30H50O	Triterpenoids	1.62213
C02165	Leukotriene B4	336.466	C20H32O4	Eicosanoids	1.61839
C02593	Tetradecanoyl-CoA	977.89	C35H62N7O17P3S	Fatty acyl CoAs	1.60048
C01825	L-Galactose	180.156	C6H12O6	Monosaccharides	1.57667
C03845	5a-Cholest-8-en-3b-ol	386.654	C27H46O	Cholesterol and derivatives	1.57545
C04051	5-Aminoimidazole-4-carboxamide	126.117	C4H6N4O	Nucleotides	1.5616
C00031	D-Glucose	180.156	C6H12O6	Monosaccharides	1.55154
C00137	myo-Inositol	181.156	C6H12O7	Monosaccharides	1.53778
C02631	Isopropylmaleate	158.152	C7H10O4	Methyl-branched fatty acids.	1.46471
C05270	Hexanoyl-CoA	865.677	C27H46N7O17P3S	Fatty acyl CoAs	1.41701
C02666	Coniferyl aldehyde	178.185	C10H10O3	Monolignols	1.41197
C06054	2-Oxo-3-hydroxy-4-phosphobutanoic acid	214.067	C4H7O8P	Monocarboxylic acid	1.38284
C04236	2-Isopropyl-3-oxosuccinate	174.151	C7H10O5	Organic acid	1.3784
C00603	(S)-Ureidoglycolic acid	134.091	C3H6N2O4	Oganic acid	1.33996
C21015	gamma-L-Glutamyl-L-2-aminobutyrate	232.234	C9H16N2O5	Cysteine and methionine metabolism	1.33159
C17735	7-Oxatyphasterol	464.678	C28H48O5	Brassinolides and derivatives	1.3122
C11389	(R)-3,7-Dimethyl-1,6-octadien-3-ol	154.249	C10H18O	Monoterpenoids	1.30666
C08412	Glucoiberverin	407.481	C11H21NO9S3	Cyanogenic glucosides	1.29646
C00852	Chlorogenic acid	354.309	C16H18O9	Monolignols	1.28725
C17251	8-Methylthiooctanaldoxime	189.318	C9H19NOS	Glucosinolate biosynthesis	1.28027
C17249	7-Methylthioheptanaldoxime	175.292	C8H17NOS	Glucosinolate biosynthesis	1.26299
C00332	Acetoacetyl-CoA	851.607	C25H40N7O18P3S	Fatty acyl CoAs	1.2622
C09684	Humulene	204.351	C15H24	Sesquiterpenoids	1.26001
C17216	2-Oxo-6-methylthiohexanoic acid	176.233	C7H12O3S	Oxo fatty acids	1.24901
C00379	D-Xylitol	152.146	C5H12O5	Monosaccharides	1.24221
C05130	Imidazole-4-acetaldehyde	110.114	C5H6N2O	Imidazoles	1.21982
C15783	5-Dehydroavenasterol	410.675	C29H46O	Stigmasterols and C24-ethyl derivatives	1.21476
C00885	Isochorismate	226.183	C10H10O6	Terpenoid biosyntheisi	1.21408
C00811	4-Hydroxycinnamic acid	164.158	C9H8O3	Monolignols	1.20084
C01595	Linoleic acid	280.445	C18H32O2	Unsaturated fatty acids	1.19922
C00954	Indoleacetic acid	175.184	C10H9NO2	Indole alkaloids	1.19825
C12204	5-Hydroxyconiferaldehyde	194.184	C10H10O4	Monolignols	1.19141
C00415	Dihydrofolic acid	443.413	C19H21N7O6	Folic acid derivative	1.16844
C05966	15(S)-HPETE	336.466	C20H32O4	Hydroperoxy fatty acids	1.14851
C01268	5-Amino-6-(5'-phosphoribosylamino)uracil	354.211	C9H15N4O9P	Pentose phosphates	1.13518
C20724	(+)-Thujopsene	204.351	C15H24	Sesquiterpenoids	1.13275
C11875	ent-7alpha-Hydroxykaur-16-en-19-oic acid	318.45	C20H30O3	Diterpenoids	1.05614
C05356	5(S)-Hydroperoxyeicosatetraenoic acid	336.466	C20H32O4	Eicosanoids	1.04259
C01598	Melatonin	232.278	C13H16N2O2	Indole alkaloids	1.03994
C17570	2-Methyl-6-solanyl-1,4-benzoquinol	737.19	C52H80O2	Polyprenyl quinols	1.03973
C16321	9(S)-HPOT	310.428	C18H30O4	Octadecanoids	1.02414
C05269	3-Oxohexanoyl-CoA	879.661	C27H44N7O18P3S	Fatty acyl CoAs	1.00893
C15787	Campestanol	402.696	C28H50O	Steroids	1.00618
C17217	Dihomomethionine	177.264	C7H15NO2S	Amino acid and its derivatives	1.00495
C00074	Phosphoenolpyruvic acid	168.042	C3H5O6P	Monocarboxylic acid	1.00325
C14827	9(S)-HPODE	312.444	C18H32O4	Octadecanoids	1.00216
