# Supplementary material for: Integrated metabolomics and transcriptomics analysis highlight key pathways involved in the somatic embryogenesis of Darjeeling tea
Source: BMC Genomics. 2024 Feb 23;25:207. doi: 10.1186/s12864-024-10119-2 (PMC10893738; doi:10.1186/s12864-024-10119-2)
Supplement: Supplementary file 7 — Supplementary Material 7: Table S3. Top 227 Up regulated and 172 down regulated metabolites in HE vs GE [file 12864_2024_10119_MOESM7_ESM.xlsx]

## Sheet: Up regulated
Table S3: Top 227 Up regulated metabolites in HE vs GE
KEGG ID	Long name	Molecular Mass	Chemical Formula	Class of compounds	log2fold change
C05699	Selenocystathionine	269.157	C7H14N2O4Se	Cystathionines	6.90048
C01037	7,8-Diaminononanoate	188.267	C9H20N2O2	Amino fatty acids	6.60798
C04083	N6-(delta2-Isopentenyl)-adenine	203.244	C10H13N5	6-alkylaminopurines	6.56253
C16291	7,8-Dihydro-beta-carotene	538.889	C40H58	Carotenoids	6.51641
C17253	9-Methylthiononanaldoxime	203.345	C10H21NOS	Imines	6.50667
C03906	Beta-L-arabinose 1-phosphate	230.11	C5H11O8P	Monoalkyl phosphates	6.31388
C09751	(2R,3R)-3,4',7-Trihydroxyflavanone	272.253	C15H12O5	Dihyroflavonols	6.02731
C19759	7,9,9'-tricis-neurosporene	538.889	C40H58	Carotenoids	5.76043
C15980	2-Methylbutyryl-CoA	851.65	C26H44N7O17P3S	Fatty acyl CoAs	5.51279
C05379	Oxalosuccinic acid	190.108	C6H6O7	Tricarboxylic acids	5.39143
C01617	Taxifolin	304.252	C15H12O7	Dihyroflavonols	5.37989
C05434	beta-Zeacarotene	538.889	C40H58	Carotenoids	5.37979
C19418	9,10-Epoxystearic acid	298.461	C18H34O3	Octadecanoids	5.33709
C00178	Thymine	126.113	C5H6N2O2	Pyrimidines	5.21522
C17214	2-(3'-Methylthio)propylmalic acid	222.259	C8H14O5S	Dicarboxylic acid	5.18532
C00931	Porphobilinogen	226.229	C10H14N2O4	Organic compounds	4.82851
C04051	5-Aminoimidazole-4-carboxamide	126.117	C4H6N4O	Organic amides	4.82377
C15783	5-Dehydroavenasterol	410.675	C29H46O	Stigmasterols and C24-ethyl derivatives	4.8219
C08601	Lutein	568.871	C40H56O2	Carotenoids	4.78094
C06426	Gamma-Linolenic acid	278.43	C18H30O2	Polyunsaturated fatty acids	4.68558
C01852	Secologanin	388.366	C17H24O10	Monoterpenoids	4.6596
C02514	3-Fumarylpyruvate	186.119	C7H6O6	Dicarboxylic acids	4.5706
C01477	Apigenin	270.237	C15H10O5	Flavones	4.38228
C05431	Neurosporene	538.889	C40H58	Carotenoids	4.36597
C00041	L-Alanine	89.0932	C3H7NO2	Amino acids	4.34548
C00254	Prephenate	226.183	C10H10O6	Gamma-keto acids and derivatives	4.19673
C18155	bacteriochlorophyllide a	632.989	C35H36MgN4O6	Cholorophyll metabolism	4.09854
C00346	O-Phosphoethanolamine	141.063	C2H8NO4P	Ethanolaminse	4.04609
C19828	Arabidiol	444.733	C30H52O2	Triterpenoids	4.03498
C02730	2-Succinylbenzoate	222.194	C11H10O5	Alkyl-phenylketones	4.01324
C06427	Alpha-Linolenic acid	278.43	C18H30O2	Polyunsaturated fatty acids	3.96813
C08830	24-Methylenecycloartanol	440.744	C31H52O	Steroids	3.96571
C00025	L-Glutamic acid	147.129	C5H9NO4	Amino acids	3.96219
C00309	D-Ribulose	150.13	C5H10O5	Monosaccharides	3.91497
C05273	(2E)-Tetradecenoyl-CoA	975.874	C35H60N7O17P3S	Fatty esters	3.85506
C21028	(R)-5,6-Dihydrothymine	128.129	C5H8N2O2	Hydropyrimidines	3.84742
C15785	Campest-4-en-3-one	398.664	C28H46O	Ergosterols and C24-methyl derivatives	3.84494
C00117	D-Ribose 5-phosphate	230.11	C5H11O8P	Sugar phosphates	3.84034
C01514	Luteolin	286.236	C15H10O6	Flavones	3.82832
C05906	Leucocyanidin	306.267	C15H14O7	Flavan 3,4-diols	3.81623
C00186	L-Lactic acid	90.0779	C3H6O3	Hydroxycarboxylic acids	3.80457
C01115	L-Galactono-1,4-lactone	178.14	C6H10O6	Galactonolactone	3.7742
C15882	2-Methyl-6-phytylhydroquinone	402.653	C27H46O2	Hydroquinones	3.75285
C05817	(1R,6R)-6-Hydroxy-2-succinylcyclohexa-2,4-diene-1-carboxylate	240.209	C11H12O6	Gamma-keto acids and derivatives	3.53009
C04294	5-(2-Hydroxyethyl)-4-methylthiazole	143.207	C6H9NOS	Thiazole alkaloids	3.49229
C00148	L-Proline	115.13	C5H9NO2	Amino acids	3.42532
C04525	Fecosterol	398.664	C28H46O	Cholesterol and derivatives	3.36385
C12203	5-Hydroxyferuloyl-CoA	959.702	C31H44N7O20P3S	Monolignols	3.33326
C16324	9,10-EOT	292.413	C18H28O3	Octadecanoids	3.31746
C01226	12-OPDA	292.413	C18H28O3	Octadecanoids	3.21924
C00909	Leukotriene A4	318.45	C20H30O3	Eicosanoids	3.21092
C02059	Vitamin K1	450.696	C31H46O2	Fat-soluble vitamins	3.0886
C09727	Epicatechin	290.268	C15H14O6	Flavan 3-ols	3.08827
C00120	Biotin	244.311	C10H16N2O3S	Carboxylic acid	3.07716
C18326	p-Coumaroylputrescine	234.294	C13H18N2O2	Biogenic amines	3.05837
C00130	Inosinic acid	348.206	C10H13N4O8P	Purine ribonucleosides	3.03353
C14155	Gamma-Tocotrienol	410.632	C28H42O2	Quinones and hydroquinones	3.02552
C09762	(2S)-Liquiritigenin	256.253	C15H12O4	Flavanones	3.01599
C15547	1,4-Dihydroxy-2-naphthoyl-CoA	953.698	C32H42N7O19P3S	Fatty acyl CoAs	3.01272
G00002	N,N'-Chitobiosyldiphosphodolichol		(GlcNAc)2 (PP-Dol)1	Lipid	2.97536
C11874	Kaur-16-en-18-oic acid	302.451	C20H30O2	Diterpenoids	2.94385
C01902	Cycloartenol	426.717	C30H50O	Ergosterols and C24-methyl derivatives	2.93909
C14151	Delta-Tocopherol	402.653	C27H46O2	Fat soluble vitamins	2.87725
C01189	Lathosterol	386.654	C27H46O	Cholesterol and derivatives	2.86982
C13747	Paraxanthine	180.164	C7H8N4O2	Purine alkaloids	2.83075
C15790	Cathasterone	432.679	C28H48O3	Steroids	2.81429
C03344	2-Methylacetoacetyl-CoA	865.634	C26H42N7O18P3S	Fatty acyl CoAs	2.753
C07480	Theobromine	180.164	C7H8N4O2	Purine alkaloids	2.73602
C00253	Nicotinic acid	123.109	C6H5NO2	Pyridine alkaloids	2.67675
C00166	Phenylpyruvic acid	164.158	C9H8O3	Monocarboxylic acids	2.67383
C05270	Hexanoyl-CoA	865.677	C27H46N7O17P3S	Fatty acyl CoAs	2.65842
C16353	7-Methylxanthine	166.137	C6H6N4O2	Purine alkaloids	2.63995
C20193	beta-seco-Amyrin	426.717	C30H50O	Triterpenoids	2.63418
C05264	(S)-Hydroxydecanoyl-CoA	937.783	C31H54N7O18P3S	Fatty acyl CoAs	2.60782
C22123	Avenastenone	410.675	C29H46O	Stigmasterols and C24-ethyl derivatives	2.58319
C00106	Uracil	112.087	C4H4N2O2	Pyrimidines	2.58306
C16356	1,7-Dimethyluric acid	196.163	C7H8N4O3	Purine alkaloids	2.57264
C18325	N1-trans-Feruloylagmatine	306.36	C15H22N4O3	Cinnamamides	2.56435
C03657	1,4-Dihydroxy-2-naphthoate	204.179	C11H8O4	Naphthalenecarboxylic acids	2.56107
C13431	Neoxanthin	600.87	C40H56O4	Carotenoids	2.51663
C02463	Precorrin 2	864.848	C42H48N4O16	Tetrapyrroles and derivatives	2.51539
C04236	2-Isopropyl-3-oxosuccinate	174.151	C7H10O5	Oxocarboxylic acid metabolism	2.51481
C19616	18-Hydroxyoleate	298.461	C18H34O3	Octadecanoids	2.50233
C21029	(R)-3-Ureidoisobutyrate	146.144	C5H10N2O3	Ureas	2.49163
C00152	L-Asparagine	132.118	C4H8N2O3	Amino acids	2.47861
C00078	L-Tryptophan	204.225	C11H12N2O2	Amino acids	2.45176
C00259	L-Arabinose	150.13	C5H10O5	Monosaccharides	2.43951
C17220	2-Oxo-7-methylthioheptanoic acid	190.26	C8H14O3S	Oxo fatty acids	2.4169
C12206	Caffeyl alcohol	166.174	C9H10O3	Monolignols	2.40937
C12136	(-)-Epigallocatechin	306.267	C15H14O7	Flavan 3-ols	2.40463
C00299	Uridine	244.201	C9H12N2O6	Ribonucleosides	2.39364
C06094	Gibberellin A53	348.433	C20H28O5	Gibberellins	2.38716
C05430	All-trans-zeta-Carotene	540.904	C40H60	Isoprenoids (tetraterpenes)	2.38351
C11455	4,4-Dimethylcholesta-8,14,24-trienol	410.675	C29H46O	Cholesterol and derivatives	2.37907
C00544	Homogentisic acid	168.147	C8H8O4	Acetic acids	2.35271
C14154	epsilon-Tocopherol	410.632	C28H42O2	Quinones and hydroquinones	2.34772
C00576	Betaine aldehyde	102.155	C5H12NO	Tetraalkylammonium salts	2.32312
C16361	1,3,7-Trimethyluric acid	210.19	C8H10N4O3	Purine alkaloids	2.30668
C00129	Isopentenyl pyrophosphate	246.092	C5H12O7P2	Isoprenoids (hemiterpenes)	2.30218
C01598	Melatonin	232.278	C13H16N2O2	Indole alkaloids	2.29305
C00329	Glucosamine	179.171	C6H13NO5	Amino sugars	2.28546
C16355	7-Methyluric acid	182.137	C6H6N4O3	Purine alkaloids	2.28341
C08580	Astaxanthin	596.838	C40H52O4	Carotenoids	2.28024
C01054	(S)-2,3-Epoxysqualene	426.717	C30H50O	Acyclic triterpenoids	2.27535
C08590	Zeinoxanthin	552.872	C40H56O	Isoprenoids (tetraterpenes)	2.27358
C02985	Fucose 1-phosphate	244.136	C6H13O8P	Sugar phosphates	2.2538
C00811	4-Hydroxycinnamic acid	164.158	C9H8O3	Monolignols	2.22902
C00263	L-Homoserine	119.119	C4H9NO3	Amino acids	2.22887
C11831	Divinylprotochlorophyllide	610.942	C35H30MgN4O5	Metallotetrapyrroles	2.22847
C00828	Vitamin K2	444.65	C16H16O2(C5H8)n	Fat-soluble vitamins	2.21914
C05841	Nicotinate D-ribonucleoside	256.232	C11H14NO6	Ribonucleoside	2.21777
C02291	L-Cystathionine	222.262	C7H14N2O4S	Amino acids	2.20911
C01040	L-Gulonolactone	178.14	C6H10O6	Gamma butyrolactones	2.19538
C02612	(R)-2-Methylmalate	148.114	C5H8O5	Esters	2.19396
C00365	dUMP	308.182	C9H13N2O8P	Deoxyribonucleotides	2.18431
C00079	L-Phenylalanine	165.189	C9H11NO2	Amino acids	2.17565
C02512	3-Cyano-L-alanine	114.103	C4H6N2O2	Amino acids	2.14226
C16362	3,6,8-Trimethylallantoin	200.195	C7H12N4O3	Others	2.12995
C00327	Citrulline	175.186	C6H13N3O3	Amino acids	2.09755
C00379	D-Xylitol	152.146	C5H12O5	Monosaccharides	2.07588
C00408	Pipecolic acid	129.157	C6H11NO2	Piperidine alkaloids	2.06872
C00417	cis-Aconitic acid	131.176	C4H8O2	Saturated fatty acids	2.06473
C00984	D-Galactose	180.156	C6H12O6	Monosaccharides	2.04685
C02336	D-Fructose	180.156	C6H12O6	Monosaccharides	2.03971
C00181	D-Xylose	150.13	C5H10O5	Monosaccharides	2.00462
C00974	Aromadendrin	288.252	C15H12O6	Dihyroflavonols	1.99065
C19620	9,10-Epoxystearic acid	298.461	C18H34O3	Octadecanoids	1.98664
C00588	Phosphorylcholine	184.151	C5H15NO4P	Phospholipids	1.98023
C16322	9-Oxononanoic acid	172.221	C9H16O3	Oxo fatty acids	1.97827
C02483	Gamma-Tocopherol	416.68	C28H48O2	Vitamin E	1.96262
C06074	Myrcene	136.234	C10H16	Acyclic monoterpenoids	1.95725
C09826	Pinobanksin	272.253	C15H12O5	Flavanones	1.95158
C20345	Isopentenyl phosphate	166.112	C5H11O4P	Isoprenoid precursor	1.94136
C17221	Trihomomethionine	191.291	C8H17NO2S	Amino fatty acids	1.90843
C00231	Xylulose 5-phosphate	230.11	C5H11O8P	Sugar phosphates	1.89459
C15857	(9-cis,9'-cis)-7,7',8,8'-Tetrahydro-y,y-Carotene	540.904	C40H60	Triterpenoids	1.8941
C09827	(S)-Pinocembrin	256.253	C15H12O4	Flavanones	1.87214
C05634	5-Hydroxyindoleacetaldehyde	175.184	C10H9NO2	Hydroxyindoles	1.85196
C17238	S-(Hydroxyphenylacetothiohydroximoyl)-L-cysteine	270.305	C11H14N2O4S	Amino acids	1.84573
C21015	gamma-L-Glutamyl-L-2-aminobutyrate	232.234	C9H16N2O5	Amino acids	1.83945
C00680	meso-2,6-Diaminoheptanedioate	190.197	C7H14N2O4	Amino acids	1.81316
C00189	Ethanolamine	61.0831	C2H7NO	Biogenic amines	1.81013
C00555	4-Aminobutyraldehyde	87.1204	C4H9NO	Alpha-hydrogen aldehydes	1.81003
C00455	Nicotinamide ribotide	334.219	C11H15N2O8P	Pyridine - nucleoside	1.80852
C17249	7-Methylthioheptanaldoxime	175.292	C8H17NOS	Aliphatic aldoxime	1.80724
C00493	Shikimic acid	174.151	C7H10O5	Cyclohexanecarboxylic acid	1.7995
C17231	3-(7'-Methylthio)heptylmalic acid	278.365	C12H22O5S	Dicarboxylic acids	1.78285
C14152	Beta-tocopherol	416.68	C28H48O2	Vitamin E	1.77905
C00295	Orotic acid	156.096	C5H4N2O4	Pyrimidine carboxylic acid	1.76664
C08615	alpha-Amyrin	426.717	C30H50O	Triterpenoids	1.7596
C19757	cis-3-Hexenyl acetate	142.196	C8H14O2	Short fatty esters	1.75901
C06006	(S)-2-Aceto-2-hydroxybutanoic acid	146.141	C6H10O4	Hydroxy fatty acids	1.75089
C20440	alpha-D-Ribose 1,2-cyclic phosphate 5-phosphate	292.074	C5H10O10P2	Sugar phosphates	1.74994
C03461	2-trans,6-trans-Farnesal	220.351	C15H24O	Isoprenoids (sesquiterpenes)	1.71175
C00255	Riboflavin	376.364	C17H20N4O6	Water-soluble vitamins	1.70201
C15787	Campestanol	402.696	C28H50O	Steroids	1.67699
C05859	Dehydrodolichol diphosphate		C20H36O7P2(C5H8)n	Prenol lipids	1.66805
C01268	5-Amino-6-(5'-phosphoribosylamino)uracil	354.211	C9H15N4O9P	Pentose phosphates	1.65295
C05635	5-Hydroxyindoleacetic acid	191.183	C10H9NO3	Indole-3-acetic acid derivatives	1.64503
C00894	Acrylyl-CoA	821.582	C24H38N7O17P3S	Fatty acyl CoAs	1.60438
C00118	D-Glyceraldehyde 3-phosphate	170.058	C3H7O6P	Sugar phosphates	1.58478
C12144	Phytosphingosine	317.507	C18H39NO3	Sphingolipids	1.5768
C01107	Mevalonic acid-5P	228.137	C6H13O7P	Hydroxy fatty acids	1.57474
C00670	Glycerophosphocholine	258.229	C8H21NO6P	Glycerophospholipids	1.56824
C13453	Xanthoxin	250.333	C15H22O3	Sesquiterpenoids	1.56419
C17232	2-Oxo-10-methylthiodecanoic acid	232.34	C11H20O3S	Oxo fatty acids	1.54768
C01179	4-Hydroxyphenylpyruvic acid	180.157	C9H8O4	Phenylpyruvic acid derivatives	1.54084
C00249	Palmitic acid	256.424	C16H32O2	Saturated fatty acids	1.53269
C04785	13(S)-HPOT	310.428	C18H30O4	Hydroperoxy fatty acids	1.52622
C19712	N-Hydroxy-L-phenylalanine	181.189	C9H11NO3	Amino acids	1.50458
C03089	5-Methylthioribose	180.222	C6H12O4S	Monosaccharides	1.49759
C04717	13-L-Hydroperoxylinoleic acid	312.444	C18H32O4	Hydroperoxy fatty acids	1.49659
C00227	Acetyl phosphate	140.032	C2H5O5P	Acyl monophosphate	1.49482
C00221	D-Glucose	180.156	C6H12O6	Monosaccharides	1.4897
C05904	Pelargonidin	271.245	C15H11O5	Anthocyanidins and anthocyanins	1.47734
C01269	5-O-(1-Carboxyvinyl)-3-phosphoshikimate	324.178	C10H13O10P	Phenylalanine biosynthesis	1.47689
C11860	Gibberellin A15 open lactone	348.433	C20H28O5	Gibberellins	1.4492
C00534	Pyridoxamine	168.193	C8H12N2O2	Water-soluble vitamins	1.42925
C16360	3,7-Dimethyluric acid	196.163	C7H8N4O3	Purine alkaloids	1.42794
C00251	Chorismate	226.183	C10H10O6	Organic acid	1.42419
C11924	Perillic acid	166.217	C10H14O2	Monoterpenoids	1.39789
C04732	5-Amino-6-(D-ribitylamino)uracil	276.247	C9H16N4O6	Hydroxypyrimidines	1.3975
C00159	D-Mannose	180.156	C6H12O6	Monosaccharides	1.38392
C00624	N-Acetylglutamic acid	189.166	C7H11NO5	Amino acids	1.37132
C02170	Methylmalonic acid	118.088	C4H6O4	Hydroxy fatty acids	1.36529
C16358	1-Methylxanthine	166.137	C6H6N4O2	Purine alkaloids	1.36274
C19872	N-Formyl-4-amino-5-aminomethyl-2-methylpyrimidine	166.18	C7H10N4O	Pyrimidines	1.34833
C05640	Cinnavalininate	30.2231	C14H8N2O6	Phenoxazines	1.34138
C16404	Pinocembrin chalcone	256.253	C15H12O4	Chalcones	1.32231
C00235	Dimethylallylpyrophosphate	246.092	C5H12O7P2	Isoprenoids	1.31468
C00310	D-Xylulose	150.13	C5H10O5	Monosaccharides	1.30984
C00047	L-Lysine	146.188	C6H14N2O2	Amino acids	1.29434
C00026	Oxoglutaric acid	146.098	C5H6O5	2-Oxocarboxylic acids	1.27665
C10044	Norizalpinin	270.237	C15H10O5	Flavonols	1.27335
C01530	Stearic acid	284.477	C18H36O2	Saturated fatty acids	1.26948
C00307	Citicoline	488.324	C14H26N4O11P2	Pyrimidine ribonucleoside diphosphates	1.25485
C00933	Sinapine	310.365	C16H24NO5	Monolignols	1.23322
C00954	Indoleacetic acid	175.184	C10H9NO2	Indole alkaloids	1.22285
C00903	Cinnamaldehyde	132.159	C9H8O	Monolignols	1.20554
C03078	4-Guanidinobutanamide	144.175	C5H12N4O	Monocarboxylic acids	1.20148
C00526	Deoxyuridine	228.202	C9H12N2O5	Pyrimidine 2'-deoxyribonucleosides	1.18
C08821	Avenasterol	412.691	C29H48O	Steroids	1.17745
C06098	Zeaxanthin	568.871	C40H56O2	Carotenoids	1.16241
C00167	UDP-glucuronate	580.285	C15H22N2O18P2	Pyrimidine nucleoties	1.16237
C00389	Quercetin	302.236	C15H10O7	Flavonols	1.16013
C16323	(3Z,6Z)-3,6-Nonadienal	138.207	C9H14O	Aldehydes	1.1503
C08281	Behenic acid	340.58	C22H44O2	Saturated fatty acids	1.14306
C07330	3-Methyl-2-butenal	84.1164	C5H8O	Enals	1.13916
C00064	L-Glutamine	146.144	C5H10N2O3	Amino acids	1.13106
C05838	Coumaric acid	164.158	C9H8O3	Monolignols	1.12151
C00671	3-Methyl-2-oxovaleric acid	130.142	C6H10O3	Branched fatty acids	1.11756
C06459	Phosphorylcholine	184.151	C5H15NO4P	Phospholipids	1.11479
C01210	N-Methylethanolamine phosphate	155.09	C3H10NO4P	Ethanolamine	1.0989
C00294	Inosine	268.226	C10H12N4O5	Nucleoside	1.08648
C05442	Stigmasterol	412.691	C29H48O	Steroids	1.08586
C05382	D-Sedoheptulose 7-phosphate	290.162	C7H15O10P	Sugar phosphates	1.08292
C05947	L-erythro-4-Hydroxyglutamate	163.129	C5H9NO5	Amino acids	1.08151
C17622	10-Oxogeranial	166.217	C10H14O2	Monoterpenoids	1.07846
C00630	Isobutyryl-CoA	837.624	C25H42N7O17P3S	Fatty acyl CoAs	1.07682
C00669	gamma-Glutamylcysteine	250.272	C8H14N2O5S	Amino acids	1.07132
C00187	Cholesterol	386.654	C27H46O	Steroids	1.07078
C19764	9,15,9'-tricis-zeta-carotene	540.904	C40H60	Isoprenoids (tetraterpenes)	1.06517
C21016	Ophthalmic acid	289.285	C11H19N3O6	Oligopeptides	1.05159
C05823	3-Mercaptolactic acid	122.143	C3H6O3S	Monosaccharides	1.03361
C01143	(S)-5-Diphosphomevalonic acid	308.117	C6H14O10P2	Hydroxy fatty acids	1.00774
C05527	3-Sulfinylpyruvic acid	152.126	C3H4O5S	Organic acids	1.00555
C02906	Dihydromyricetin	320.251	C15H12O8	Dihyroflavonols	1.00006

## Sheet: Down regulated 
Table S3: Top 172 down regulated metabolites in HE vs GE
KEGG ID	Long name	Molecular Mass	Chemical Formula	Class of compounds	log2fold change
C17218	2-(4'-Methylthio)butylmalic acid	236.285	C9H16O5S	Dicarboxylic acid	-12.568
C01300	2-Amino-4-hydroxy-6-hydroxymethyl-7,8-dihydropteridine	195.179	C7H9N5O2	Pterins and Derivatives	-9.23221
C11829	13(1)-Hydroxy-magnesium-protoporphyrin IX 13-monomethyl ester	614.973	C35H34MgN4O5	Metalloporphyrins	-7.62861
C00188	L-Threonine	119.119	C4H9NO3	Amino acids	-7.34059
C00168	Hydroxypyruvic acid	135.119	C4H9NO4	Amino acids	-7.13221
C03972	Tetrahydrodipicolinate	171.151	C7H9NO4	Amino acids	-7.09279
C05903	Kaempferol	286.236	C15H10O6	Flavonols	-7.01716
C00135	L-Histidine	155.155	C6H9N3O2	Amino acids	-6.61096
C00655	Xanthylic acid	364.205	C10H13N4O9P	Purine ribonucleosides	-6.0617
C16335	OPC4-CoA	987.141	C35H56N7O18P3S	Fatty acyl CoAs	-6.04853
C00018	Pyridoxal 5'-phosphate	247.142	C8H10NO6P	Coenzymes	-5.85709
C00219	Arachidonic acid	304.467	C20H32O2	Unsaturated fatty acids	-5.6496
C05399	Melibiitol	344.312	C12H24O11	Fatty acyl glycosides	-5.44424
C00632	3-Hydroxyanthranilic acid	153.135	C7H7NO3	Hydroxybenzoic acid derivatives	-5.29297
C11508	Delta 8,14 -Sterol	410.675	C29H46O	Ergosterols and C24-methyl derivatives	-5.1941
C03090	5-Phosphoribosylamine	229.125	C5H12NO7P	Ribose monophosphate	-5.06931
C01041	Ascorbic acid	175.116	C6H7O6	Water-soluble vitamins	-5.05533
C03719	Phenylacetothiohydroximate	167.228	C8H9NOS	Acetohydroximates	-5.03613
C02646	4-Coumaryl alcohol	150.174	C9H10O2	Monolignols	-4.71102
C10434	5-O-Caffeoylshikimic acid	336.293	C16H16O8	Monolignols	-4.53124
C02035	Gibberellin A20	332.391	C19H24O5	Gibberellins	-4.52016
C11872	ent-16-Kauren-19-ol	288.467	C20H32O	Diterpenoids	-4.42444
C00170	5'-Methylthioadenosine	297.334	C11H15N5O3S	5'-deoxy-5'-thionucleosides	-4.36768
C02139	Chlorophyllide	614.973	C35H34MgN4O5	Carboxylic acid	-4.29903
C00499	Allantoic acid	176.131	C4H8N4O4	Crystalline acid	-4.10394
C00921	7,8-Dihydropteroic acid	314.299	C14H14N6O3	Pterins and Derivatives	-3.99485
C03547	Glycolic acid		H2CO3(CH2)n	Hydroxy acids and derivatives	-3.9837
C00059	Sulfate	98.0785	H2SO4	Acids	-3.88823
C17226	2-(6'-Methylthio)hexylmalic acid	264.339	C11H20O5S	Dicarboxylic acid	-3.88038
C18021	Pheophorbide a	592.684	C35H36N4O5	Tetrapyrrole	-3.77502
C22120	4alpha-Carboxy-stigmasta-7,24(24(1))-dien-3beta-ol	456.7	C30H48O3	Stigmasterols and C24-ethyl derivatives	-3.73833
C00222	Malonic semialdehyde	88.0621	C3H4O3	Monocarboxylic acids	-3.62888
C02670	D-Glucurono-6,3-lactone	176.124	C6H8O6	Aldehydes	-3.57164
C01175	1-O-Sinapoyl-beta-D-glucose	386.351	C17H22O10	Monolignols	-3.44717
C04281	Pyrroline hydroxycarboxylic acid	129.114	C5H7NO3	Carboxylic acid	-3.44484
C05608	(E)-3-(4-Hydroxyphenyl)-2-propenal	148.159	C9H8O2	Paracoumaryl alcohol derivatives	-3.32602
C05356	5(S)-Hydroperoxyeicosatetraenoic acid	336.466	C20H32O4	Eicosanoids	-3.31863
C15801	6-Deoxotyphasterol	434.695	C28H50O3	Ergosterols and C24-methyl derivatives	-3.29883
C06054	2-Oxo-3-hydroxy-4-phosphobutanoic acid	214.067	C4H7O8P	Monocarboxylic acid	-3.2849
C17222	2-(5'-Methylthio)pentylmalic acid	250.312	C10H18O5S	Monocarboxylic acid	-3.27668
C06425	Arachidic acid	312.53	C20H40O2	Saturated fatty acids	-3.27015
C15967	Phoenicoxanthin	580.839	C40H52O3	Triterpenoids	-3.25408
C05130	Imidazole-4-acetaldehyde	110.114	C5H6N2O	Imidazoles	-3.25405
C09684	Humulene	204.351	C15H24	Sesquiterpenoids	-3.25201
C00022	Pyruvic acid	88.0621	C3H4O3	Oxo fatty acids	-3.20786
C00105	Uridine 5'-monophosphate	324.181	C9H13N2O9P	Ribonucleotides	-3.1782
C17243	4-Methylthiobutylthiohydroximate	165.277	C5H11NOS2	Thiohydroximic acid	-3.08819
C01077	Acetylhomoserine	161.156	C6H11NO4	Amino acids	-3.08709
C00940	2-Keto-glutaramic acid	145.113	C5H7NO4	Short-chain keto acids	-3.07949
C01019	L-Fucose	164.156	C6H12O5	Monosaccharides	-3.06824
C05266	(S)-Hydroxyoctanoyl-CoA	909.73	C29H50N7O18P3S	Fatty acyl CoAs	-3.06413
C17216	2-Oxo-6-methylthiohexanoic acid	176.233	C7H12O3S	Oxo fatty acids	-2.94984
C15650	2,3-Diketo-5-methylthiopentyl-1-phosphate	242.187	C6H11O6PS	Oxoalkyl phosphate	-2.94616
C09629	beta-Caryophyllene	204.351	C15H24	Sesquiterpenoids	-2.94565
C06082	(S)-Abscisic acid	264.317	C15H20O4	Apocarotenoids	-2.92242
C05911	Pentahydroxyflavanone	304.252	C15H12O7	Flavanones	-2.91779
C06429	Docosahexaenoic acid	328.488	C30H52O	Unsaturated fatty acids	-2.90469
C00388	Histamine	111.145	C5H9N3	Amines	-2.858
C20200	Baruol	426.717	C30H50O	Sesquiterpenoids	-2.85319
C17621	10-Hydroxygeraniol	170.249	C10H18O2	Monoterpenoids	-2.84412
C16310	(Z)-3-Hexenal	98.143	C6H10O	Fatty aldehydes	-2.79174
C00666	Diaminopimelic acid	190.197	C7H14N2O4	Dicarboxylic acids	-2.73715
C00256	D-Lactic acid	90.0779	C3H6O3	Alpha-hydroxy acid	-2.73284
C00086	Urea	60.0553	CH4N2O	Ureas	-2.69274
C01762	Xanthosine	284.226	C10H12N4O6	Purine nucleosides	-2.68873
C03579	2beta-Hydroxygibberellin 1	364.39	C19H24O7	Gibberellins	-2.6868
C11434	2-C-Methyl-D-erythritol 4-phosphate	118.088	C4H6O4	Tetritol phosphate	-2.67224
C00109	2-Ketobutyric acid	102.089	C4H8O3	Oxo fatty acids	-2.66194
C00568	p-Aminobenzoic acid	137.136	C7H7NO2	Monohydroxy alcohols and derivatives	-2.65925
C15796	22alpha-Hydroxy-campest-4-en-3-one	414.664	C28H46O2	Ergosterols and C24-methyl derivatives	-2.63436
C00302	DL-Glutamate	147.129	C5H9NO4	Glutamic acid and derivatives	-2.61374
C01168	Pseudouridine 5'-phosphate	324.181	C9H13N2O9P	C-nucleoside phosphate	-2.5976
C11453	2-C-Methyl-D-erythritol 2,4-cyclodiphosphate	278.091	C5H12O9P2	Organic pyrophosphates	-2.58062
C00852	Chlorogenic acid	354.309	C16H18O9	Monolignols	-2.57683
C04181	3-Hydroxy-3-methyl-2-oxobutanoic acid	132.115	C5H8O4	Branched fatty acids	-2.52156
C04376	5'-Phosphoribosyl-N-formylglycinamide	314.187	C8H15N2O9P	Glycinamide ribonucleotides	-2.48816
C00956	Aminoadipic acid	161.156	C6H11NO4	Amino acids	-2.45285
C15780	5-Dehydroepisterol	396.648	C28H44O	Ergosterols and C24-methyl derivatives	-2.44843
C06090	ent-Kaurene	272.468	C20H32	Kaurane and phyllocladane diterpenoids	-2.43355
C03912	1-Pyrroline-5-carboxylic acid	113.115	C5H7NO2	Amino acids	-2.34755
C00246	Butyric acid	88.1051	C4H8O2	Monocarboxylic acids	-2.34512
C01102	O-Phosphohomoserine	199.099	C4H10NO6P	Amino acids	-2.3177
C13482	Phosphodimethylethanolamine	169.116	C4H12NO4P	Phospholipids	-2.30923
C02041	Eicosanoyl-CoA	1062.05	C41H74N7O17P3S	Fatty acyl CoAs	-2.30654
C06002	(S)-Methylmalonic acid semialdehyde	102.089	C4H6O3	Oxo fatty acids	-2.2844
C03221	(2E)-Dodecenoyl-CoA	947.821	C33H56N7O17P3S	Fatty acyl CoAs	-2.28384
C11393	(-)-alpha-Terpineol	154.249	C10H18O	Monoterpenoids	-2.23776
C00209	Oxalic acid	90.0349	C2H2O4	Dicarboxylic acids	-2.2356
C00603	(S)-Ureidoglycolic acid	134.091	C3H6N2O4	Amino acids	-2.23287
C17210	2-(2'-Methylthio)ethylmalic acid	208.232	C7H12O5S	Dicarboxylic acids	-2.22915
C00258	Glyceric acid	106.077	C3H6O4	Three-carbon sugar acid	-2.21876
C15514	8'-Hydroxyabscisate	280.316	C15H20O5	Cyclofarnesane sesquiterpenoids	-2.20011
C03313	Reduced Vitamin K (phylloquinone)	452.712	C31H48O2	Vitamin K	-2.19522
C00483	Tyramine	137.179	C8H11NO	Isoquinoline alkaloids	-2.17971
C00349	2-Methyl-3-oxopropanoic acid	102.089	C4H6O3	Oxo fatty acids	-2.16082
C17215	3-(3'-Methylthio)propylmalic acid	222.259	C8H14O5S	Dicarboxylic acids	-2.15605
C00463	Indole	117.148	C8H7N	Alkaloids	-2.15245
C00500	Biliverdin	582.646	C33H34N4O6	Tetrapyrroles	-2.13309
C00881	Deoxycytidine	227.217	C9H13N3O4	Deoxyribonucleoside	-2.11293
C00093	Glycerol 3-phosphate	172.074	C3H9O6P	Aldehydes	-2.10617
C05936	N4-Acetylaminobutanal	129.157	C6H11NO2	Amino acids	-2.0977
C01013	Hydroxypropionic acid	90.0779	C3H6O3	Hydroxycarboxylic acids	-2.08735
C00233	Ketoleucine	130.142	C6H10O3	2-Oxocarboxylic acids	-2.08317
C00577	D-Glyceraldehyde	90.0779	C3H6O3	Monosaccharides	-2.04877
C15800	3-Dehydro-6-deoxoteasterone	432.679	C28H48O3	Ergosterols and C24-methyl derivatives	-2.04194
C11389	(R)-3,7-Dimethyl-1,6-octadien-3-ol	154.249	C10H18O	Monoterpenoids	-2.03206
C00184	Dihydroxyacetone	90.0779	C3H6O3	Ketoses	-2.00236
C17227	3-(6'-Methylthio)hexylmalic acid	264.339	C11H20O5S	Dicarboxylic acid	-1.9938
C17246	6-Methylthiohexanaldoxime	161.265	C7H15NOS	Oximes	-1.99077
C14156	d-Tocotrienol	216.126	C5H13O7P	Cholesterol and derivatives	-1.98537
C17244	3-Methylthiopropyl-desulfoglucosinolate	327.418	C11H21NO6S2	Thioglycosides	-1.96323
C05966	15(S)-HPETE	336.466	C20H32O4	Hydroperoxy fatty acids	-1.95495
C00062	L-Arginine	174.201	C6H14N4O2	Amino acids	-1.88
C08628	Lupeol	426.717	C30H50O	Lupane triterpenoids	-1.8383
C15915	4,4-Dimethyl-5a-cholesta-8-en-3b-ol	414.707	C29H50O	Cholestanoids	-1.81345
C00826	L-Arogenate	227.214	C10H13NO5	Amino acids	-1.80438
C12138	Delphinidin 3-O-beta-D-glucoside	465.384	C21H21O12	Anthocyanidins and anthocyanins	-1.78624
C05519	L-Allothreonine	119.119	C4H9NO3	Amino acids	-1.77922
C02504	2-Isopropylmalic acid	176.167	C7H12O5	Dicarboxylic acids	-1.76425
C04691	2-Dehydro-3-deoxy-D-arabino-heptonate 7-phosphate	288.146	C7H13O10P	Sugar phosphates	-1.76119
C01674	Chitobiose	424.4	C16H28N2O11	Disaccharides	-1.74761
C00705	dCDP	387.177	C9H15N3O10P2	Deoxyribonucleotides	-1.74007
C00169	Carbamoyl phosphate	141.02	CH4NO5P	Sirtuins	-1.73889
C02887	Sinapoyl malate	340.282	C15H16O9	Monolignols	-1.71497
C05933	N-(o)-Hydroxyarginine	190.2	C6H14N4O3	Arginine and derivatives	-1.70284
C17233	Hexahomomethionine	233.371	C11H23NO2S	Amino acids	-1.67936
C00116	Glycerol	92.0938	C3H8O3	Monosaccharides	-1.67772
C01595	Linoleic acid	280.445	C18H32O2	Unsaturated fatty acids	-1.67147
C17223	3-(5'-Methylthio)pentylmalic acid	250.312	C10H18O5S	Dicarboxylic acids	-1.66112
C00232	Succinic acid semialdehyde	102.089	C4H6O3	Fatty aldehydes	-1.64642
C00061	Flavin Mononucleotide	456.344	C17H21N4O9P	Coenzymes	-1.63685
C06056	4-Hydroxy-L-threonine	135.119	C4H9NO4	Amino acids	-1.63345
C16814	gamma-Bisabolene	204.351	C15H24	Sesquiterpenoids	-1.63155
C05983	Propinol adenylate	403.284	C13H18N5O8P	Adenosines	-1.6203
C15970	Abscisic acid glucose ester	426.457	C21H30O9	Cyclofarnesane sesquiterpenoids	-1.58888
C00031	D-Glucose	180.156	C6H12O6	Monosaccharides	-1.56719
C05577	3,4-Dihydroxymandelaldehyde	168.147	C8H8O4	Hydroxyaldehyde	-1.566
C15794	Castasterone	464.478	C28H48O5	Ergostane	-1.5534
C00441	L-Aspartate-semialdehyde	117.103	C4H7NO3	Fatty aldehydes	-1.53449
C15798	6-Deoxocathasterone	418.659	C28H50O2	Ergosterols and C24-methyl derivatives	-1.52374
C10945	Caffeic aldehyde	164.158	C9H8O3	Monolignols	-1.49763
C00415	Dihydrofolic acid	443.413	C19H21N7O6	Folic acid derivative	-1.48072
C02232	3-Oxoadipyl-CoA	909.644	C27H42N7O20P3S	Fatty acyl CoAs	-1.45137
C02356	L-Alpha-aminobutyric acid	103.12	C4H9NO2	Amino acids	-1.4418
C04666	D-Erythro-imidazole-glycerol-phosphate	238.135	C6H11N2O6P	Aldehydes	-1.42735
C02947	4-Coumaroylshikimate	320.294	C16H16O7	Paracoumaryl alcohol derivatives	-1.41965
C00262	Hypoxanthine	136.112	C5H4N4O	Purine alkaloids	-1.41188
C00112	CDP	403.176	C9H15N3O11P2	Ribonucleotides	-1.40647
C17239	p-Hydroxyphenylacetothiohydroximate	183.228	C8H9NO2S	Organic compounds	-1.40382
C05576	3,4-Dihydroxyphenylglycol	170.163	C8H10O4	Catechols	-1.39945
C01753	Beta-Sitosterol	414.707	C29H50O	Steroids	-1.38247
C00774	Phloretin	274.269	C15H14O5	Dihydrochalcones	-1.38074
C00068	Thiamine pyrophosphate	425.314	C12H19N4O7P2S	Coenzymes	-1.37632
C01943	Obtusifoliol	426.717	C30H50O	Ergosterols and C24-methyl derivatives	-1.33599
C00831	Pantetheine	278.368	C11H22N2O4S	Cysteamine amide	-1.32734
C00100	Propionyl-CoA	823.597	C24H40N7O17P3S	Fatty acyl CoAs	-1.32726
C17735	7-Oxatyphasterol	464.678	C28H48O5	Brassinolides and derivatives	-1.32442
C13309	Demethylphylloquinone	436.669	C30H44O2	Vitamin K	-1.32227
C08285	(S)-10,16-Dihydroxyhexadecanoic acid	288.423	C16H32O4	Hydroxy fatty acids	-1.30068
C04780	8-[(1R,2R)-3-Oxo-2-{(Z)-pent-2-enyl}cyclopentyl]octanoate	294.429	C18H30O3	Octadecanoids	-1.29612
C01063	6-Carboxyhexanoyl-CoA	909.687	C28H46N7O19P3S	Fatty acyl CoAs	-1.23607
C12205	5-Hydroxyconiferyl alcohol	280.445	C18H32O2	Unsaturated fatty acids	-1.23061
C00506	Cysteic acid	169.156	C3H7NO5S	Amino acids	-1.20116
C02141	Cycloeucalenol	426.717	C30H50O	Cycloartanols and derivatives	-1.19972
C20690	1D-myo-Inositol 1,5-bis(diphosphate) 2,3,4,6-tetrakisphosphate	819.995	C6H20O30P8	Organic phosphorus compounds	-1.19076
C01245	Inositol 1,4,5-trisphosphate	420.096	C6H15O15P3	Organic compounds	-1.17083
C00712	Oleic acid	282.461	C18H34O2	Unsaturated fatty acids	-1.16717
C17230	2-(7'-Methylthio)heptylmalic acid	278.365	C12H22O5S	Dicarboxylic acid	-1.15121
C00191	D-Glucuronic acid	194.139	C6H10O7	Sugar acids	-1.13296
C15778	5,7,24(28)-Ergostatrienol	396.648	C28H44O	Cholesterol and derivatives	-1.09189
C08616	beta-Amyrin	426.717	C30H50O	Triterpenoids	-1.04443
C12124	Apiforol	274.269	C15H14O5	Flavan 4-ols	-1.02844
