# Supplementary material for: Integrated metabolomics and transcriptomics analysis highlight key pathways involved in the somatic embryogenesis of Darjeeling tea
Source: BMC Genomics. 2024 Feb 23;25:207. doi: 10.1186/s12864-024-10119-2 (PMC10893738; doi:10.1186/s12864-024-10119-2)
Supplement: Supplementary file 8 — Supplementary Material 8: Table S4. Quality control statistics of Darjeeling tea transcriptome [file 12864_2024_10119_MOESM8_ESM.xlsx]

## Sheet: Sheet1
Table S4: Quality control statistics of Darjeeling tea transcriptome
Sample	Raw Reads	Clean Reads	Clean Bases	Error(%)	Q20(%)	Q30(%)	GC Content(%)
EC1	23269588	23263342	7.0 G	0.02	92.74	88.83	46.57
EC2	24148913	24143045	7.2 G	0.02	95	91.41	46.83
GE1	23940684	23934097	7.2 G	0.01	96.35	93.17	46.58
GE2	20838994	20833214	6.2 G	0.01	96.32	93.4	46.02
HE1	23041630	23035743	6.9 G	0.01	96.7	93.61	46.13
HE2	24721661	24715949	7.4 G	0.01	95.68	91.75	46.58
Total	139961470	139925390	41.9G	-	-	-	-
