# Supplementary material for: Integrated metabolomics and transcriptomics analysis highlight key pathways involved in the somatic embryogenesis of Darjeeling tea
Source: BMC Genomics. 2024 Feb 23;25:207. doi: 10.1186/s12864-024-10119-2 (PMC10893738; doi:10.1186/s12864-024-10119-2)
Supplement: Supplementary file 10 — Supplementary Material 10: Table S7. Top 20 highly expressed DEGs in EC vs GE and GE vs HE [file 12864_2024_10119_MOESM10_ESM.xls]

## Sheet: Sheet1
Table S7. Top 20 highly expressed DEGs in EC vs GE and GE vs HE
Gene	NR ID	log2foldchange	NR Description
EC vs GE
Cluster-17835.99843	AFP49331.1	10.87	non-specific lipid-transfer protein type 2, partial [Olea europaea]
Cluster-17835.4043	XP_023879110.1	10.73	endoglucanase 9-like [Quercus suber]
Cluster-17835.67704	CAN80091.1	10.2	hypothetical protein VITISV_015121 [Vitis vinifera]
Cluster-17835.13342	XP_009631058.1	10.15	PREDICTED: alcohol-forming fatty acyl-CoA reductase-like isoform X1 [Nicotiana tomentosiformis]
Cluster-17835.13353	XP_017973915.1	10.01	PREDICTED: homeobox-leucine zipper protein ATHB-12-like [Theobroma cacao]
Cluster-17835.13125	ABE01396.1	9.95615	Thaumatin-like protein [Camellia sinensis]
Cluster-17835.9427	XP_021614006.1	9.74468	protein yippee-like At4g27745 [Manihot esculenta]
Cluster-17835.137894	XP_015897996.1	9.49306	thioredoxin-like protein CXXS1 [Ziziphus jujuba]
Cluster-17835.8444	NP_001310675.1	9.45746	vignain precursor [Ricinus communis]
Cluster-17835.18698	XP_010649320.1	9.30638	PREDICTED: subtilisin-like protease SBT3.5 isoform X3 [Vitis vinifera]
Cluster-17835.80727	XP_002284864.1	9.2742	PREDICTED: subtilisin-like protease SBT1.9 [Vitis vinifera]
Cluster-17835.66473	AFZ93522.1	9.2558	inosine-5'-monophosphate dehydrogenase [Camellia sinensis]
Cluster-17835.47515	AHG94613.1	9.11015	beta-galactosidase [Camellia sinensis]
Cluster-17835.47514	AHG94613.1	9.1019	beta-galactosidase [Camellia sinensis]
Cluster-17835.98591	OVA11298.1	9.03693	Nucleoside diphosphate kinase [Macleaya cordata]
Cluster-17835.7126	XP_022724352.1	9.01198	senescence-specific cysteine protease SAG12-like [Durio zibethinus]
Cluster-17835.8365	NP_001310675.1	9.00494	vignain precursor [Ricinus communis]
Cluster-17835.13126	ABE01396.1	8.9819	Thaumatin-like protein [Camellia sinensis]
Cluster-17835.143045	XP_023876896.1	8.84475	protein STAY-GREEN, chloroplastic-like [Quercus suber]
Cluster-17835.134289	ABE01396.1	8.83078	Thaumatin-like protein [Camellia sinensis]
GE vs HE
Cluster-17835.85716	XP_023899901.1	9.73667	uncharacterized protein LOC112011796 [Quercus suber]
Cluster-17835.71653	XP_023915165.1	8.91096	primary amine oxidase-like [Quercus suber]
Cluster-17835.71662	XP_010663148.1	8.78612	PREDICTED: uncharacterized protein LOC100257111 isoform X1 [Vitis vinifera]
Cluster-17835.78165	XP_010264592.1	8.61082	PREDICTED: clathrin heavy chain 1-like [Nelumbo nucifera]
Cluster-17835.77721	YP_009412192.1	8.11549	DNA-directed RNA polymerase alpha subunit (plastid) [Schima sericans]
Cluster-17835.19237	XP_002273428.1	7.87299	PREDICTED: probable E3 ubiquitin-protein ligase ARI11 [Vitis vinifera]
Cluster-17835.71184	--	7.74357	--
Cluster-17835.78163	OUZ99127.1	7.73801	Clathrin [Macleaya cordata]
Cluster-17835.80215	XP_018841101.1	7.67307	PREDICTED: pentatricopeptide repeat-containing protein At3g29230 [Juglans regia]
Cluster-17835.79498	PON38890.1	7.63955	Bromodomain containing protein [Parasponia andersonii]
Cluster-17835.109426	XP_021686840.1	7.57201	FT-interacting protein 1-like [Hevea brasiliensis]
Cluster-17835.117230	CDP06708.1	7.51639	unnamed protein product [Coffea canephora]
Cluster-17835.20881	XP_008392505.1	7.50023	PREDICTED: protein PHR1-LIKE 1-like [Malus domestica]
Cluster-17835.68063	XP_002280607.2	7.50003	PREDICTED: serine/arginine repetitive matrix protein 1 isoform X1 [Vitis vinifera]
Cluster-17835.77356	XP_002285124.1	7.48434	PREDICTED: chaperone protein dnaJ 49 isoform X1 [Vitis vinifera]
Cluster-17835.33698	XP_015873468.1	7.48009	flagellar radial spoke protein 5 [Ziziphus jujuba]
Cluster-17835.61623	XP_010648419.1	7.36883	PREDICTED: LOW QUALITY PROTEIN: sacsin [Vitis vinifera]
Cluster-17835.75491	XP_009782303.1	7.35144	PREDICTED: protein UPSTREAM OF FLC [Nicotiana sylvestris]
Cluster-17835.98487	XP_018719523.1	7.34542	PREDICTED: protochlorophyllide-dependent translocon component 52, chloroplastic [Eucalyptus grandis]
Cluster-17835.123387	CDP13730.1	7.28272	unnamed protein product [Coffea canephora]
