# Supplementary material for: Integrated metabolomics and transcriptomics analysis highlight key pathways involved in the somatic embryogenesis of Darjeeling tea
Source: BMC Genomics. 2024 Feb 23;25:207. doi: 10.1186/s12864-024-10119-2 (PMC10893738; doi:10.1186/s12864-024-10119-2)
Supplement: Supplementary file 11 — Supplementary Material 11: Table S8. EC vs GE GO enrichment up-regulated; EC vs GE GO enrichment down-regulated; GE vs HE GO enrichment up-regulated and GE vs HE GO enrichment down-regulated [file 12864_2024_10119_MOESM11_ESM.xls]

## Sheet: Sheet1
Table S8a. EC vs GE GO enrichment up-regulated
Category	ID	Description	GeneRatio	BgRatio	pvalue	padj	Count	geneID
BP	GO:0005975	carbohydrate metabolic process	226|2122	2760|53413	9.6304e-24	4.109e-22	226	Cluster-17835.108851,Cluster-17835.108850,Cluster-17835.108852,Cluster-17835.6266,Cluster-17835.30555,Cluster-17835.67618,Cluster-17835.27758,Cluster-17835.59916,Cluster-17835.84062,Cluster-17835.42194,Cluster-17835.79248,Cluster-17835.49141,Cluster-17835.33465,Cluster-17835.95952,Cluster-17835.53258,Cluster-17835.55210,Cluster-17835.91684,Cluster-17835.20027,Cluster-17835.26897,Cluster-17835.115…
BP	GO:0055085	transmembrane transport	243|2122	3530|53413	7.8987e-17	2.5276e-15	243	Cluster-17835.20976,Cluster-17835.85500,Cluster-17835.5355,Cluster-17835.59751,Cluster-17835.23069,Cluster-17835.66936,Cluster-17835.82727,Cluster-17835.58796,Cluster-17835.67928,Cluster-17835.78813,Cluster-17835.10540,Cluster-17835.16499,Cluster-17835.143964,Cluster-17835.110848,Cluster-17835.67450,Cluster-17835.67451,Cluster-17835.67452,Cluster-17835.12574,Cluster-17835.110850,Cluster-17835.125…
BP	GO:0006810	transport	325|2122	6519|53413	1.2779e-05	0.00023367	325	Cluster-17835.20976,Cluster-17835.85500,Cluster-17835.5355,Cluster-17835.48140,Cluster-17835.23069,Cluster-17835.99353,Cluster-17835.66936,Cluster-17835.82727,Cluster-17835.108343,Cluster-17835.108342,Cluster-17835.89848,Cluster-17835.52805,Cluster-17835.32985,Cluster-17835.69344,Cluster-17835.100430,Cluster-17835.143964,Cluster-17835.6771,Cluster-17835.138020,Cluster-17835.67450,Cluster-17835.17…
BP	GO:0019748	secondary metabolic process	17|2122	139|53413	1.6653e-05	0.00026645	17	Cluster-17835.99745,Cluster-17835.108559,Cluster-17835.133421,Cluster-17835.51450,Cluster-17835.109487,Cluster-17835.109486,Cluster-17835.98188,Cluster-17835.83056,Cluster-17835.55615,Cluster-17835.133418,Cluster-17835.15785,Cluster-17835.97416,Cluster-17835.76450,Cluster-17835.37262,Cluster-17835.31961,Cluster-17835.35707,Cluster-17835.101947
BP	GO:0009056	catabolic process	125|2122	2465|53413	0.0019476	0.020774	125	Cluster-17835.30620,Cluster-17835.53316,Cluster-17835.6266,Cluster-17835.30555,Cluster-17835.36256,Cluster-17835.30553,Cluster-17835.84062,Cluster-17835.138405,Cluster-17835.138404,Cluster-17835.138403,Cluster-17835.138402,Cluster-17835.13602,Cluster-17835.95122,Cluster-17835.7243,Cluster-17835.47329,Cluster-17835.22210,Cluster-17835.43891,Cluster-17835.125641,Cluster-17835.125643,Cluster-17835.7…
BP	GO:0021700	developmental maturation	9|2122	72|53413	0.0032647	0.032145	9	Cluster-17835.67451,Cluster-17835.17444,Cluster-17835.109163,Cluster-17835.74658,Cluster-17835.109161,Cluster-17835.74652,Cluster-17835.4421,Cluster-17835.44490,Cluster-17835.44488
CC	GO:0005576	extracellular region	48|2122	564|53413	6.0183e-08	1.2839e-06	48	Cluster-17835.108851,Cluster-17835.108850,Cluster-17835.108852,Cluster-17835.6266,Cluster-17835.89678,Cluster-17835.9665,Cluster-17835.15785,Cluster-17835.34019,Cluster-17835.30687,Cluster-17835.134289,Cluster-17835.17485,Cluster-17835.11343,Cluster-17835.7243,Cluster-314.0,Cluster-17835.19635,Cluster-17835.110403,Cluster-17835.12367,Cluster-17835.134557,Cluster-17835.93768,Cluster-17835.142791,C…
CC	GO:0005773	vacuole	47|2122	662|53413	0.00011355	0.0014534	47	Cluster-17835.48141,Cluster-17835.48140,Cluster-17835.8444,Cluster-17835.67618,Cluster-17835.17996,Cluster-17835.35342,Cluster-17835.35341,Cluster-17835.9951,Cluster-17835.10541,Cluster-17835.134289,Cluster-17835.127955,Cluster-17835.127954,Cluster-17835.47512,Cluster-17835.45571,Cluster-17835.10542,Cluster-17835.67451,Cluster-17835.80518,Cluster-17835.102469,Cluster-17835.63559,Cluster-17835.105…
MF	GO:0016798	hydrolase activity, acting on glycosyl bonds	147|2122	1331|53413	2.3457e-28	3.0025e-26	147	Cluster-17835.108851,Cluster-17835.108850,Cluster-17835.108852,Cluster-17835.6266,Cluster-17835.67618,Cluster-17835.115630,Cluster-17835.84062,Cluster-17835.79248,Cluster-17835.79249,Cluster-17835.33465,Cluster-17835.53258,Cluster-17835.98019,Cluster-17835.106894,Cluster-17835.66743,Cluster-17835.115627,Cluster-17835.47329,Cluster-17835.39538,Cluster-17835.39539,Cluster-17835.94531,Cluster-17835.…
MF	GO:0016491	oxidoreductase activity	367|2122	5593|53413	1.3057e-24	8.3565e-23	367	Cluster-17835.84755,Cluster-17835.8365,Cluster-17835.116079,Cluster-17835.139379,Cluster-17835.75778,Cluster-17835.59360,Cluster-17835.75773,Cluster-17835.7243,Cluster-17835.131826,Cluster-17835.89797,Cluster-17835.139380,Cluster-17835.99120,Cluster-17835.74075,Cluster-17835.8443,Cluster-17835.32113,Cluster-17835.32111,Cluster-17835.32110,Cluster-17835.30553,Cluster-17835.78045,Cluster-17835.9750…
MF	GO:0022857	transmembrane transporter activity	196|2122	3036|53413	2.0087e-11	5.1423e-10	196	Cluster-17835.20976,Cluster-17835.85500,Cluster-17835.5355,Cluster-17835.23069,Cluster-17835.66936,Cluster-17835.82727,Cluster-17835.69783,Cluster-17835.78813,Cluster-17835.143964,Cluster-17835.6771,Cluster-17835.138020,Cluster-17835.67450,Cluster-17835.67451,Cluster-17835.67452,Cluster-17835.110850,Cluster-17835.106192,Cluster-17835.143531,Cluster-17835.89852,Cluster-17835.55162,Cluster-17835.99…
MF	GO:0003700	DNA-binding transcription factor activity	81|2122	1244|53413	3.2905e-05	0.00046798	81	Cluster-17835.120698,Cluster-17835.144915,Cluster-17835.57485,Cluster-17835.129865,Cluster-17835.21190,Cluster-17835.129370,Cluster-17835.10799,Cluster-17835.12663,Cluster-17835.89563,Cluster-17835.139190,Cluster-17835.9002,Cluster-17835.90241,Cluster-17835.126139,Cluster-17835.13710,Cluster-17835.133595,Cluster-17835.84359,Cluster-17835.145884,Cluster-17835.127107,Cluster-17835.16347,Cluster-178…
MF	GO:0016757	transferase activity, transferring glycosyl groups	109|2122	1996|53413	0.0011118	0.012937	109	Cluster-17835.59918,Cluster-17835.108851,Cluster-17835.108852,Cluster-17835.108850,Cluster-17835.59916,Cluster-17835.16726,Cluster-17835.16725,Cluster-17835.12877,Cluster-17835.16729,Cluster-17835.26897,Cluster-17835.138159,Cluster-17835.12477,Cluster-17835.9146,Cluster-17835.12367,Cluster-19217.0,Cluster-17835.57514,Cluster-17835.97126,Cluster-17835.74658,Cluster-17835.74655,Cluster-17835.74652,…
Table S8b. EC vs GE GO enrichment down-regulated
Category	ID	Description	GeneRatio	BgRatio	pvalue	padj	Count	geneID
BP	GO:0071554	cell wall organization or biogenesis	44|1671	477|53413	1.3698e-10	1.6986e-08	44	Cluster-17835.95442,Cluster-17835.107474,Cluster-17835.107475,Cluster-17835.107470,Cluster-17835.77598,Cluster-17835.53377,Cluster-17835.33394,Cluster-17835.45559,Cluster-17835.54185,Cluster-17835.108587,Cluster-17835.146305,Cluster-17835.76747,Cluster-17835.89667,Cluster-17835.33658,Cluster-17835.39059,Cluster-17835.53069,Cluster-17835.31892,Cluster-17835.78785,Cluster-17835.19637,Cluster-17835.…
BP	GO:0015979	photosynthesis	37|1671	465|53413	2.2581e-08	5.6001e-07	37	Cluster-17835.77684,Cluster-17835.5273,Cluster-6991.0,Cluster-17835.90152,Cluster-17835.90150,Cluster-17835.26378,Cluster-17835.74873,Cluster-17835.71723,Cluster-17835.64073,Cluster-17835.48948,Cluster-17835.46578,Cluster-12924.0,Cluster-17835.48941,Cluster-17835.48942,Cluster-17835.133409,Cluster-15527.0,Cluster-17835.48946,Cluster-17835.75108,Cluster-17835.131804,Cluster-17835.39260,Cluster-178…
BP	GO:0005975	carbohydrate metabolic process	137|1671	2760|53413	2.7697e-07	5.724e-06	137	Cluster-17835.109700,Cluster-17835.119176,Cluster-17835.84061,Cluster-17835.109434,Cluster-17835.108587,Cluster-17835.146305,Cluster-17835.138472,Cluster-3258.0,Cluster-17835.140567,Cluster-17835.132731,Cluster-17835.78785,Cluster-17835.94448,Cluster-17835.52945,Cluster-17835.54177,Cluster-17835.74717,Cluster-17835.140856,Cluster-17835.116535,Cluster-17835.116537,Cluster-17835.10686,Cluster-17835…
BP	GO:0006091	generation of precursor metabolites and energy	51|1671	898|53413	1.7769e-05	0.00018361	51	Cluster-17835.77684,Cluster-17835.74717,Cluster-17835.81489,Cluster-17835.74856,Cluster-17835.74857,Cluster-17835.90152,Cluster-17835.97087,Cluster-17835.26378,Cluster-17835.74872,Cluster-17835.74873,Cluster-6991.0,Cluster-17835.35844,Cluster-17835.32573,Cluster-17835.81484,Cluster-17835.75149,Cluster-17835.81210,Cluster-17835.75108,Cluster-17835.133409,Cluster-15527.0,Cluster-14971.1,Cluster-178…
BP	GO:0051301	cell division	15|1671	160|53413	0.00017072	0.0016284	15	Cluster-17835.106378,Cluster-17835.106380,Cluster-17835.61285,Cluster-17835.127021,Cluster-3998.0,Cluster-17835.98600,Cluster-17835.83493,Cluster-17835.46289,Cluster-4830.0,Cluster-17835.98601,Cluster-17835.108795,Cluster-17835.108799,Cluster-17835.98598,Cluster-17835.107617,Cluster-20007.2
BP	GO:0007059	chromosome segregation	11|1671	107|53413	0.00037824	0.0031268	11	Cluster-17835.31923,Cluster-17835.95167,Cluster-17835.106885,Cluster-17835.96885,Cluster-17835.98598,Cluster-4830.0,Cluster-17835.98601,Cluster-17835.98600,Cluster-17835.25476,Cluster-17835.96884,Cluster-17835.107617
BP	GO:0000278	mitotic cell cycle	14|1671	173|53413	0.0013279	0.0091478	14	Cluster-17835.31923,Cluster-17835.98601,Cluster-17835.127021,Cluster-17835.96884,Cluster-17835.106885,Cluster-17835.98600,Cluster-17835.96885,Cluster-17835.98598,Cluster-17835.46289,Cluster-17835.95167,Cluster-17835.108795,Cluster-17835.108799,Cluster-17835.107617,Cluster-20007.2
BP	GO:0140014	mitotic nuclear division	8|1671	82|53413	0.0042207	0.026168	8	Cluster-17835.31923,Cluster-17835.98601,Cluster-17835.96885,Cluster-17835.96884,Cluster-17835.95167,Cluster-17835.98600,Cluster-17835.98598,Cluster-17835.106885
BP	GO:0019748	secondary metabolic process	10|1671	139|53413	0.0057788	0.034122	10	Cluster-10641.5,Cluster-17835.87610,Cluster-17835.56759,Cluster-17114.1,Cluster-7490.0,Cluster-17835.119298,Cluster-17835.102013,Cluster-17835.62706,Cluster-17835.20715,Cluster-17835.76003
CC	GO:0005618	cell wall	39|1671	461|53413	8.0653e-09	3.3337e-07	39	Cluster-17835.95442,Cluster-17835.95978,Cluster-17835.109434,Cluster-17835.52774,Cluster-17835.33394,Cluster-17835.45559,Cluster-17835.52773,Cluster-17835.146305,Cluster-17835.89667,Cluster-17835.67337,Cluster-17835.39059,Cluster-17835.90565,Cluster-17835.73483,Cluster-17835.93383,Cluster-17835.19637,Cluster-17835.42111,Cluster-17835.42837,Cluster-17835.42836,Cluster-17835.112604,Cluster-17835.86…
CC	GO:0030312	external encapsulating structure	39|1671	461|53413	8.0653e-09	3.3337e-07	39	Cluster-17835.95442,Cluster-17835.95978,Cluster-17835.109434,Cluster-17835.52774,Cluster-17835.33394,Cluster-17835.45559,Cluster-17835.52773,Cluster-17835.146305,Cluster-17835.89667,Cluster-17835.67337,Cluster-17835.39059,Cluster-17835.90565,Cluster-17835.73483,Cluster-17835.93383,Cluster-17835.19637,Cluster-17835.42111,Cluster-17835.42837,Cluster-17835.42836,Cluster-17835.112604,Cluster-17835.86…
CC	GO:0005576	extracellular region	36|1671	564|53413	4.4983e-06	6.9724e-05	36	Cluster-17835.129141,Cluster-17835.45559,Cluster-17835.43334,Cluster-17835.64073,Cluster-19779.1,Cluster-19779.2,Cluster-17835.39059,Cluster-17835.24485,Cluster-17835.31892,Cluster-17835.19637,Cluster-17835.19636,Cluster-17835.42111,Cluster-17835.86338,Cluster-17835.76750,Cluster-17835.129512,Cluster-3924.0,Cluster-17835.141667,Cluster-17835.130162,Cluster-17835.89667,Cluster-17835.112344,Cluster…
CC	GO:0005856	cytoskeleton	38|1671	592|53413	1.3911e-05	0.00015681	38	Cluster-17835.74013,Cluster-17835.125065,Cluster-17835.82400,Cluster-17835.75646,Cluster-17835.90046,Cluster-17835.75551,Cluster-17835.95978,Cluster-17835.77669,Cluster-17835.127021,Cluster-17835.15730,Cluster-17835.24664,Cluster-17835.127143,Cluster-17835.105324,Cluster-17835.112440,Cluster-17835.63324,Cluster-17835.108795,Cluster-17835.82425,Cluster-17835.82426,Cluster-17835.108799,Cluster-1783…
CC	GO:0005811	lipid droplet	4|1671	22|53413	0.0022288	0.014546	4	Cluster-17835.25276,Cluster-17835.25277,Cluster-17835.25278,Cluster-17835.73075
MF	GO:0016757	transferase activity, transferring glycosyl groups	110|1671	1996|53413	1.2422e-08	3.8508e-07	110	Cluster-17835.59756,Cluster-3288.0,Cluster-17835.85096,Cluster-17835.34175,Cluster-17835.34174,Cluster-17835.108587,Cluster-17835.104455,Cluster-17835.128504,Cluster-17835.129572,Cluster-17835.121957,Cluster-17835.18399,Cluster-17835.75207,Cluster-17835.54177,Cluster-17835.75785,Cluster-17835.75784,Cluster-17835.72193,Cluster-17835.72192,Cluster-17835.51754,Cluster-17835.72195,Cluster-17835.77598…
MF	GO:0008092	cytoskeletal protein binding	48|1671	669|53413	9.2762e-07	1.6432e-05	48	Cluster-17835.13918,Cluster-17835.125065,Cluster-17835.21664,Cluster-17835.90598,Cluster-17835.66633,Cluster-17835.13916,Cluster-17835.13917,Cluster-17835.142907,Cluster-16768.5,Cluster-17835.62751,Cluster-17835.56078,Cluster-17835.70233,Cluster-17835.140353,Cluster-17835.61285,Cluster-17835.111369,Cluster-6227.0,Cluster-17835.112440,Cluster-4830.0,Cluster-17835.141103,Cluster-15905.0,Cluster-178…
MF	GO:0016746	transferase activity, transferring acyl groups	53|1671	900|53413	7.0265e-06	9.681e-05	53	Cluster-17835.99391,Cluster-17835.73722,Cluster-17835.59500,Cluster-17835.36632,Cluster-17835.88047,Cluster-17835.84044,Cluster-13607.0,Cluster-17835.78156,Cluster-17835.79363,Cluster-17835.67883,Cluster-17835.103417,Cluster-17835.79246,Cluster-17835.99106,Cluster-17835.58942,Cluster-4833.0,Cluster-17835.143719,Cluster-17835.99254,Cluster-14264.0,Cluster-13043.0,Cluster-17835.59007,Cluster-17835.…
MF	GO:0016491	oxidoreductase activity	221|1671	5593|53413	1.1223e-05	0.00013917	221	Cluster-17835.77865,Cluster-17835.113677,Cluster-17835.113676,Cluster-17835.36255,Cluster-17835.77868,Cluster-17835.36252,Cluster-17835.129141,Cluster-11646.0,Cluster-17835.27946,Cluster-17835.17439,Cluster-17835.32573,Cluster-17835.101509,Cluster-10373.1,Cluster-8542.0,Cluster-17835.49783,Cluster-17835.144271,Cluster-17835.81157,Cluster-17835.93386,Cluster-17835.93384,Cluster-17835.93383,Cluster…
MF	GO:0003700	DNA-binding transcription factor activity	62|1671	1244|53413	0.00037617	0.0031268	62	Cluster-17835.9940,Cluster-17835.84757,Cluster-17835.119550,Cluster-17835.94175,Cluster-17835.94816,Cluster-19408.0,Cluster-17835.123103,Cluster-17835.94171,Cluster-17835.89411,Cluster-18465.0,Cluster-17835.4623,Cluster-17835.10422,Cluster-17835.57689,Cluster-17835.56981,Cluster-17835.53449,Cluster-17835.114272,Cluster-6435.2,Cluster-17835.103903,Cluster-17835.117886,Cluster-17835.57596,Cluster-3…
MF	GO:0003677	DNA binding	174|1671	4171|53413	0.00045777	0.0035477	174	Cluster-17835.9940,Cluster-17835.89249,Cluster-17835.89550,Cluster-17835.61716,Cluster-17835.85508,Cluster-17835.123103,Cluster-17835.103903,Cluster-17835.44684,Cluster-17835.57689,Cluster-17835.68712,Cluster-17835.64206,Cluster-17835.61715,Cluster-17835.78131,Cluster-17835.33903,Cluster-3185.0,Cluster-17835.71295,Cluster-17835.71167,Cluster-17835.41721,Cluster-17835.33901,Cluster-17835.99128,Clu…
MF	GO:0016798	hydrolase activity, acting on glycosyl bonds	64|1671	1331|53413	0.00089404	0.0065212	64	Cluster-17835.107474,Cluster-17835.107475,Cluster-17835.107470,Cluster-17835.119176,Cluster-17835.127864,Cluster-17835.109700,Cluster-17835.38489,Cluster-17835.38488,Cluster-17835.52774,Cluster-17835.95875,Cluster-17835.84061,Cluster-15102.0,Cluster-17835.52773,Cluster-17835.127859,Cluster-3258.0,Cluster-17835.127854,Cluster-17835.102398,Cluster-17835.60093,Cluster-17835.13231,Cluster-17835.89662…
Table S8c. GE vs HE GO enrichment up-regulated
Category	ID	Description	GeneRatio	BgRatio	pvalue	padj	Count	geneID
BP	GO:0015979	photosynthesis	27|302	465|53413	2.5168e-20	2.7181e-18	27	Cluster-17835.5273,Cluster-6991.0,Cluster-17835.90152,Cluster-17835.90150,Cluster-17835.17640,Cluster-17835.48947,Cluster-17835.71723,Cluster-17835.48948,Cluster-17835.46578,Cluster-12924.0,Cluster-17835.48941,Cluster-17835.48942,Cluster-17835.133409,Cluster-15527.0,Cluster-17835.48946,Cluster-17835.87791,Cluster-17835.131804,Cluster-17835.39260,Cluster-17835.97734,Cluster-17835.90148,Cluster-178…
BP	GO:0006091	generation of precursor metabolites and energy	21|302	898|53413	1.5398e-08	5.5433e-07	21	Cluster-17835.100025,Cluster-17835.90148,Cluster-17835.90149,Cluster-17835.90144,Cluster-17835.74844,Cluster-17835.133409,Cluster-15527.0,Cluster-17835.90152,Cluster-17835.87791,Cluster-17835.94048,Cluster-17835.17640,Cluster-17835.33777,Cluster-6991.0,Cluster-17835.82826,Cluster-17835.145295,Cluster-15772.0,Cluster-12834.1,Cluster-17835.90150,Cluster-17835.118334,Cluster-17835.96852,Cluster-1783…
CC	GO:0009579	thylakoid	19|302	612|53413	5.31e-09	2.8674e-07	19	Cluster-17835.105198,Cluster-17835.5273,Cluster-17835.90149,Cluster-17835.90144,Cluster-17835.90148,Cluster-17835.133409,Cluster-15527.0,Cluster-17835.90152,Cluster-17835.87791,Cluster-17835.131804,Cluster-17835.39260,Cluster-17835.71723,Cluster-17835.145295,Cluster-12924.0,Cluster-12834.1,Cluster-17835.90150,Cluster-17835.118334,Cluster-17835.96852,Cluster-6991.0
CC	GO:0009536	plastid	34|302	2290|53413	1.1239e-07	3.0345e-06	34	Cluster-17835.5273,Cluster-17835.89411,Cluster-17835.90150,Cluster-17835.17640,Cluster-17835.48947,Cluster-6991.0,Cluster-17835.48948,Cluster-17835.46578,Cluster-17835.105198,Cluster-12924.0,Cluster-17835.64738,Cluster-17835.48942,Cluster-17835.133409,Cluster-15527.0,Cluster-17835.48946,Cluster-17835.87791,Cluster-17835.131804,Cluster-17835.76300,Cluster-17835.98487,Cluster-17835.97734,Cluster-17…
CC	GO:0032991	protein-containing complex	50|302	5969|53413	0.00145	0.0261	50	Cluster-17835.77686,Cluster-17835.110893,Cluster-17835.5273,Cluster-6991.0,Cluster-17835.90152,Cluster-17835.90150,Cluster-17835.90301,Cluster-17835.13593,Cluster-17835.71723,Cluster-17835.48946,Cluster-17835.9097,Cluster-17835.68357,Cluster-17835.77721,Cluster-17835.105198,Cluster-12924.0,Cluster-17835.83690,Cluster-17835.48942,Cluster-17835.133409,Cluster-15527.0,Cluster-17835.126904,Cluster-17…
CC	GO:0005737	cytoplasm	76|302	10854|53413	0.0037823	0.051149	76	Cluster-17835.97734,Cluster-17835.77686,Cluster-17835.48942,Cluster-17835.5273,Cluster-6991.0,Cluster-17835.34977,Cluster-17835.89411,Cluster-17835.125081,Cluster-17835.90150,Cluster-17835.17640,Cluster-17835.40850,Cluster-17835.13593,Cluster-17835.101713,Cluster-17835.48946,Cluster-17835.9097,Cluster-17835.125345,Cluster-17835.87791,Cluster-17835.77721,Cluster-17835.105198,Cluster-12924.0,Cluste…
CC	GO:0043226	organelle	89|302	12537|53413	0.0037888	0.051149	89	Cluster-17835.61714,Cluster-17835.130395,Cluster-17835.89411,Cluster-17835.130789,Cluster-17835.17640,Cluster-17835.101713,Cluster-17835.87791,Cluster-17835.105198,Cluster-15527.0,Cluster-17835.33777,Cluster-17835.76300,Cluster-17835.98487,Cluster-17835.128797,Cluster-17835.85011,Cluster-17835.85574,Cluster-17835.24727,Cluster-17835.67189,Cluster-17835.71285,Cluster-17835.74002,Cluster-17835.3291…
CC	GO:0005622	intracellular	105|302	16670|53413	0.036137	0.43364	105	Cluster-17835.61714,Cluster-17835.130395,Cluster-17835.89411,Cluster-17835.125081,Cluster-17835.130789,Cluster-17835.17640,Cluster-17835.101713,Cluster-17835.18218,Cluster-17835.105198,Cluster-15527.0,Cluster-17835.33777,Cluster-17835.76300,Cluster-17835.98487,Cluster-17835.128797,Cluster-17835.85011,Cluster-17835.96695,Cluster-17835.85574,Cluster-17835.24727,Cluster-17835.48948,Cluster-17835.519…
CC	GO:0000229	cytoplasmic chromosome	1|302	10|53413	0.045768	0.46786	1	Cluster-17835.105198
CC	GO:0005623	cell	112|302	18011|53413	0.047652	0.46786	112	Cluster-17835.135770,Cluster-17835.61714,Cluster-17835.130395,Cluster-17835.89411,Cluster-17835.125081,Cluster-17835.130789,Cluster-17835.17640,Cluster-17835.101713,Cluster-17835.18218,Cluster-17835.105198,Cluster-17835.87378,Cluster-17835.31892,Cluster-15527.0,Cluster-17835.33777,Cluster-17835.76300,Cluster-17835.98487,Cluster-17835.128797,Cluster-17835.85011,Cluster-17835.96695,Cluster-17835.85…
MF	GO:0016829	lyase activity	14|302	993|53413	0.00050305	0.010866	14	Cluster-17835.48948,Cluster-17835.46578,Cluster-17835.74844,Cluster-17835.93575,Cluster-17835.75793,Cluster-17835.48941,Cluster-17835.48942,Cluster-17835.103470,Cluster-17835.48947,Cluster-17835.30444,Cluster-17835.94048,Cluster-17835.76300,Cluster-17835.14859,Cluster-17835.48946
Table S8d. GE vs HE GO enrichment down-regulated
Category	ID	Description	GeneRatio	BgRatio	pvalue	padj	Count	geneID
BP	GO:0055085	transmembrane transport	59|525	3530|53413	8.9263e-05	0.002477	59	Cluster-17835.135771,Cluster-17835.81967,Cluster-17835.5354,Cluster-17835.92752,Cluster-17835.119499,Cluster-17835.52046,Cluster-17835.104705,Cluster-17835.48063,Cluster-17835.135750,Cluster-17835.65396,Cluster-17835.51990,Cluster-17835.50765,Cluster-17835.25554,Cluster-17835.13084,Cluster-17835.106180,Cluster-17835.5355,Cluster-17835.83699,Cluster-17835.54353,Cluster-17835.12574,Cluster-17835.13…
BP	GO:0019748	secondary metabolic process	7|525	139|53413	0.00023803	0.0046805	7	Cluster-17835.133420,Cluster-17835.122442,Cluster-17835.55615,Cluster-17835.133418,Cluster-17835.15785,Cluster-17835.97416,Cluster-9111.0
BP	GO:0007568	aging	5|525	58|53413	0.000253	0.0046805	5	Cluster-19230.0,Cluster-17835.109164,Cluster-17835.17444,Cluster-17835.109163,Cluster-17835.109161
BP	GO:0021700	developmental maturation	5|525	72|53413	0.001372	0.015231	5	Cluster-17835.55200,Cluster-19230.0,Cluster-17835.17444,Cluster-17835.109163,Cluster-17835.109161
BP	GO:0006950	response to stress	38|525	2316|53413	0.0013722	0.015231	38	Cluster-17835.6719,Cluster-17835.44536,Cluster-17835.55200,Cluster-17835.23462,Cluster-17835.11319,Cluster-17835.137664,Cluster-17835.134289,Cluster-17835.12399,Cluster-17835.128968,Cluster-243.1,Cluster-17835.25153,Cluster-17835.37956,Cluster-17835.95104,Cluster-17835.37958,Cluster-17835.36163,Cluster-17835.11229,Cluster-17835.22338,Cluster-17835.113791,Cluster-17835.82032,Cluster-17835.71476,Cl…
BP	GO:0005975	carbohydrate metabolic process	42|525	2760|53413	0.0070862	0.060505	42	Cluster-17835.132450,Cluster-17835.132451,Cluster-17835.74675,Cluster-17835.134272,Cluster-17835.4043,Cluster-17835.40696,Cluster-17835.51376,Cluster-17835.82918,Cluster-17835.34832,Cluster-17835.34830,Cluster-17835.47514,Cluster-17835.26897,Cluster-17835.140568,Cluster-17835.15663,Cluster-17835.11137,Cluster-517.2,Cluster-17835.55210,Cluster-17835.87299,Cluster-17835.47515,Cluster-17835.66743,Cl…
BP	GO:0071554	cell wall organization or biogenesis	9|525	477|53413	0.046455	0.34377	9	Cluster-17835.52271,Cluster-17835.69708,Cluster-17835.69709,Cluster-17835.69706,Cluster-17835.12212,Cluster-17835.8792,Cluster-17835.76748,Cluster-15081.0,Cluster-17835.99797
CC	GO:0005576	extracellular region	23|525	564|53413	1.304e-09	1.4474e-07	23	Cluster-17835.6719,Cluster-17835.15785,Cluster-17835.13125,Cluster-17835.128968,Cluster-9111.0,Cluster-17835.66743,Cluster-17835.17485,Cluster-17835.36163,Cluster-17835.9380,Cluster-17835.65120,Cluster-15081.0,Cluster-17835.141540,Cluster-17835.65496,Cluster-17835.8444,Cluster-17835.13127,Cluster-17835.9665,Cluster-17835.134289,Cluster-17835.12212,Cluster-17835.8792,Cluster-17835.76748,Cluster-17…
CC	GO:0005618	cell wall	13|525	461|53413	0.00054801	0.0076036	13	Cluster-17835.66743,Cluster-17835.17485,Cluster-17835.92163,Cluster-17835.65120,Cluster-17835.12212,Cluster-17835.8792,Cluster-17835.135167,Cluster-17835.76748,Cluster-15081.0,Cluster-17835.99797,Cluster-17835.127216,Cluster-17835.4835,Cluster-17835.98020
CC	GO:0030312	external encapsulating structure	13|525	461|53413	0.00054801	0.0076036	13	Cluster-17835.66743,Cluster-17835.17485,Cluster-17835.92163,Cluster-17835.65120,Cluster-17835.12212,Cluster-17835.8792,Cluster-17835.135167,Cluster-17835.76748,Cluster-15081.0,Cluster-17835.99797,Cluster-17835.127216,Cluster-17835.4835,Cluster-17835.98020
MF	GO:0016491	oxidoreductase activity	86|525	5593|53413	3.2716e-06	0.00018157	86	Cluster-17835.19010,Cluster-17835.96519,Cluster-17835.116079,Cluster-17835.97503,Cluster-17835.7917,Cluster-17835.128968,Cluster-17835.96591,Cluster-17835.91686,Cluster-17835.81154,Cluster-17835.122442,Cluster-17835.80828,Cluster-17835.108344,Cluster-17835.98484,Cluster-17835.128303,Cluster-17835.68565,Cluster-17835.119362,Cluster-17835.74457,Cluster-17835.9665,Cluster-17835.19842,Cluster-17835.1…
MF	GO:0016798	hydrolase activity, acting on glycosyl bonds	32|525	1331|53413	5.9224e-06	0.00021913	32	Cluster-17835.132450,Cluster-17835.132451,Cluster-17835.4043,Cluster-17835.40696,Cluster-17835.82918,Cluster-17835.34832,Cluster-17835.34830,Cluster-17835.47514,Cluster-17835.66743,Cluster-17835.140568,Cluster-17835.11137,Cluster-17835.51376,Cluster-17835.85814,Cluster-17835.87299,Cluster-17835.47515,Cluster-17835.98020,Cluster-17835.11288,Cluster-17835.123581,Cluster-17835.65120,Cluster-17835.10…
MF	GO:0022857	transmembrane transporter activity	47|525	3036|53413	0.0023278	0.02349	47	Cluster-17835.135771,Cluster-17835.81967,Cluster-17835.5354,Cluster-17835.92752,Cluster-17835.119499,Cluster-17835.135750,Cluster-17835.65396,Cluster-17835.40693,Cluster-17835.25554,Cluster-17835.51990,Cluster-17835.106180,Cluster-17835.5355,Cluster-17835.51411,Cluster-17835.54353,Cluster-17835.124876,Cluster-17835.12340,Cluster-17835.129442,Cluster-17835.24949,Cluster-17835.10165,Cluster-17835.7…
MF	GO:0016757	transferase activity, transferring glycosyl groups	32|525	1996|53413	0.0068336	0.060505	32	Cluster-17835.74675,Cluster-17835.92248,Cluster-17835.134272,Cluster-17835.16726,Cluster-17835.32124,Cluster-17835.44138,Cluster-17835.9146,Cluster-17835.134012,Cluster-17835.9305,Cluster-17835.103527,Cluster-17835.12477,Cluster-17835.55211,Cluster-17835.55210,Cluster-17835.128505,Cluster-17835.135364,Cluster-17835.128500,Cluster-17835.66743,Cluster-17835.113358,Cluster-17835.26897,Cluster-17835.…
MF	GO:0030234	enzyme regulator activity	12|525	640|53413	0.018176	0.14411	12	Cluster-17835.133678,Cluster-17835.96215,Cluster-17835.133679,Cluster-17835.56145,Cluster-17835.8792,Cluster-17835.138946,Cluster-17835.70587,Cluster-17835.94509,Cluster-17835.80333,Cluster-17835.106381,Cluster-17835.23462,Cluster-17835.137593
