# Supplementary material for: Integrated metabolomics and transcriptomics analysis highlight key pathways involved in the somatic embryogenesis of Darjeeling tea
Source: BMC Genomics. 2024 Feb 23;25:207. doi: 10.1186/s12864-024-10119-2 (PMC10893738; doi:10.1186/s12864-024-10119-2)
Supplement: Supplementary file 12 — Supplementary Material 12: Table S9. FPKM and annotation of transcription factors, SE-related genes and histone modification related genes during somatic embryogenesis of Darjeeling tea [file 12864_2024_10119_MOESM12_ESM.xlsx]

## Sheet: Sheet1
Table S9a. FPKM and annotation of transcription factors and SE-related genes during somatic embryogenesis of Darjeeling tea
Category	Unigene ID	Gene	FPKM			Sequence ID	Description
			EC	GE	HE
TFs	Cluster-17835.110148	MYB4	0.485	5.885	5.765	XP_010274769.1	PREDICTED: myb-related protein Myb4-like [Nelumbo nucifera]
	Cluster-17835.143502	MYB11	1.81	8.34	8.485	AVL95368.1	transcription factor MYB11 [Diospyros kaki]
	Cluster-17835.140315	MYB36	6.12	0.435	0.63	XP_007014145.2	PREDICTED: transcription factor MYB36 [Theobroma cacao]
	Cluster-16544.0	MYB62	2.025	0.05	5.55	GU944769.1	Camellia sinensis MYB mRNA, complete cds
	Cluster-17835.137439	MYB86	8.375	2.87	4.6	XP_002276091.1	PREDICTED: transcription factor MYB86 [Vitis vinifera]
	Cluster-17835.9017	MYB108	14.38	0.125	5.16	XP_021290477.1	transcription factor MYB108 [Herrania umbratica]
	Cluster-17835.64206	MYB-R2R3	1	1.86	2.435	KU886537.1	Camellia sinensis R2R3-MYB transcription factor anthocyanin 2 (AN2) mRNA, complete cds
	Cluster-17835.133594	WRKY1b	19.215	5.38	18.845	ABC86708.1	putative WRKY1b transcription factor [Coffea arabica]
	Cluster-17835.35247	WRKY20	2.555	22.83	22.485	XM_024038416.1	PREDICTED: Quercus suber probable WRKY transcription factor 20 (LOC112006109), transcript variant X2, mRNA
	Cluster-17835.9940	WRKY40	0.045	4.405	4.9	XP_010275778.1	PREDICTED: probable WRKY transcription factor 40 [Nelumbo nucifera]
	Cluster-17835.103903	WRKY53	2.005	11.855	13.035	XP_023899819.1	probable WRKY transcription factor 53 [Quercus suber] >gi|1336310103|gb|POE51381.1| putative wrky transcription factor 53 [Quercus suber]
	Cluster-17835.101385	WRKY65	17.79	7.175	14.505	XP_002269267.1	PREDICTED: probable WRKY transcription factor 65 [Vitis vinifera] >gi|297740534|emb|CBI30716.3| unnamed protein product, partial [Vitis vinifera]
	Cluster-3185.0	WRKY70	0.31	7.335	3.84	XP_021684239.1	probable WRKY transcription factor 70 [Hevea brasiliensis]
	Cluster-17835.12663	WRKY75	13.7	1.98	17.025	XP_018858310.1	PREDICTED: probable WRKY transcription factor 75 [Juglans regia]
	Cluster-17835.122951	bHLH18	1.67	16.195	11.445	XM_008238654.2	PREDICTED: Prunus mume transcription factor bHLH18 (LOC103335635), mRNA
	Cluster-17835.40309	bHLH32	4.175	0.035	3.215	AOY34403.1	transcription factor BHLH032, partial [Vaccinium corymbosum]
	Cluster-17835.2122	bHLH41	9.29	1.47	1.91	KU933655.1	Vaccinium corymbosum transcription factor BHLH041 mRNA, partial cds
	Cluster-17835.109066	bHLH93	2.485	14.065	8.05	XP_010275502.1	PREDICTED: transcription factor bHLH93-like [Nelumbo nucifera]
	Cluster-17835.772	bHLH137	0.24	10.035	4.465	XP_021286178.1	transcription factor bHLH137 [Herrania umbratica] >gi|1204907609|ref|XP_021286179.1| transcription factor bHLH137 [Herrania umbratica]
	Cluster-17835.79421	BBM1	5.525	15.93	10.36	XP_023872279.1	AP2-like ethylene-responsive transcription factor BBM1 [Quercus suber]
	Cluster-17835.74744	LEAFY	0.245	2.76	0.625	KJ197914.1	Pyrenaria jonquieriana subsp. multisepala isolate 326-2 LEAFY (LFY) gene, exon 2 and intron 2
	Cluster-17835.107655	WOX11	4.91	14.375	9.87	XM_024024953.1	PREDICTED: Quercus suber WUSCHEL-related homeobox 11-like (LOC111993094), transcript variant X2, mRNA
	Cluster-17835.98333	WOX3	2.785	8.615	2.6	XM_020562727.1	PREDICTED: Prunus persica WUSCHEL-related homeobox 9 (LOC18778807), transcript variant X3, mRNA
	Cluster-17835.2363	CLAVATA3	0	3.6	2.245	XP_003632368.1	PREDICTED: CLAVATA3/ESR (CLE)-related protein TDIF [Vitis vinifera] >gi|297744332|emb|CBI37302.3| unnamed protein product, partial [Vitis vinifera]
	Cluster-19776.0	FUS3	0.595	5.12	1.095	XM_023083445.1	PREDICTED: Cucurbita moschata B3 domain-containing transcription factor FUS3-like (LOC111445198), transcript variant X2, mRNA
	Cluster-17835.61481	LEC1	3.59	19.65	10.215	KR078321.1	Lindera glauca transcription factor LEC1 mRNA, complete cds
	Cluster-17835.21622	LEA 3L-1	9.825	1.06	4.765	AEW24432.1	late embryogenesis abundant protein 3L-1 [Camellia sinensis]
	Cluster-17835.91112	LEA5-D	12.425	38.595	10.355	XP_007035627.1	PREDICTED: late embryogenesis abundant protein Lea5-D [Theobroma cacao] >gi|508714656|gb|EOY06553.1| Late embryogenesis abundant protein Lea5-D [Theobroma cacao]
	Cluster-17835.131810	LEA-D34	0	0.53	1.87	XP_015891517.1	late embryogenesis abundant protein D-34 [Ziziphus jujuba]
	Cluster-16216.0	LEA	1.11	6.865	9.395	OVA07129.1	Late embryogenesis abundant protein [Macleaya cordata]
	Cluster-17835.25931	MADS 23	0	0.845	0	XP_017981392.1	PREDICTED: MADS-box transcription factor 23 isoform X1 [Theobroma cacao]
	Cluster-17835.128550	MADS-box	0.82	7.305	11.49	XP_010277267.1	PREDICTED: agamous-like MADS-box protein AGL61 [Nelumbo nucifera]
	Cluster-17835.109161	NAC29	18.84	1.23	8.96	XP_012067682.1	NAC transcription factor 29 [Jatropha curcas] >gi|495025553|gb|AGL39683.1| NAC transcription factor 027 [Jatropha curcas] >gi|643734557|gb|KDP41227.1| hypothetical protein JCGZ_15634 [Jatropha curcas]
	Cluster-17835.129813	NAC24	0.995	0.065	0.64	ALC79001.1	NAC transcription factors 24 [Manihot esculenta] >gi|1035900151|gb|OAY29752.1| hypothetical protein MANES_15G169500 [Manihot esculenta]
	Cluster-14438.2	NAC56	4.24	11.17	6.565	XP_021637435.1	NAC transcription factor 56-like [Hevea brasiliensis]
	Cluster-17835.131227	B3-Domain	2.31	0	0	XP_023901689.1	B3 domain-containing transcription factor VRN1-like [Quercus suber] >gi|1344035133|ref|XP_023901698.1| B3 domain-containing transcription factor VRN1-like [Quercus suber] >gi|1344035135|ref|XP_023901705.1| B3 domain-containing transcription factor VRN1-like [Quercus suber] >gi|1344035137|ref|XP_023901713.1| B3 domain-containing transcription factor VRN1-like [Quercus suber] >gi|1336397858|gb|POF2…
	Cluster-17835.96610	B3-Domain	0.655	3.275	0.845	XM_022161172.1	PREDICTED: Helianthus annuus B3 domain-containing transcription repressor VAL1-like (LOC110916427), transcript variant X5, mRNA
	Cluster-17835.86301	b-ZIP53	72.515	10.335	16.765	XP_017223912.1	PREDICTED: bZIP transcription factor 53-like [Daucus carota subsp. sativus] >gi|1021025121|gb|KZM82909.1| hypothetical protein DCAR_030478 [Daucus carota subsp. sativus]
	Cluster-17835.9002	b-ZIP4	18.72	4.92	13.355	AGD98702.1	bZIP transcription factor family protein 4 [Camellia sinensis]
	Cluster-17835.139189	b-ZIP2	3.385	0.065	0.16	AFP19453.1	bZIP transcription factor family protein 2 [Camellia sinensis]
	Cluster-17835.99451	b-ZIP13	32.1	12.39	24.7	ALL97700.1	bZIP transcription factor 13 [Camellia sinensis]
	Cluster-17835.100235	AP2/ERF	20.115	60.64	30.61	XM_021818693.1	AP2/ERF domain-containing transcription factor, partial [Vernicia montana]
	Cluster-13948.0	AP2/ERF	1.48	0.155	0.44	EOX99382.1	AP2/ERF domain-containing transcription factor, putative [Theobroma cacao]
Table S9b. FPKM and annotation of histone modification related genes during somatic embryogenesis of Darjeeling tea
Category	Unigene ID	Gene	FPKM			Sequence ID	Description
			EC	GE	HE
Histone modification	Cluster-17835.30475	SUVH4	0	1.025	1.255	XM_016038428.1	PREDICTED: Ziziphus jujuba histone-lysine N-methyltransferase, H3 lysine-9 specific SUVH4 (LOC107427999), mRNA
	Cluster-20006.0	SUVH5	0.315	1.92	1.045	O82175	Histone-lysine N-methyltransferase, H3 lysine-9 specific SUVH5 OS=Arabidopsis thaliana OX=3702 GN=SUVH5 PE=1 SV=1
	Cluster-17835.90035	ATXR7	0.37	0	0.365	XM_024044167.1	PREDICTED: Quercus suber histone-lysine N-methyltransferase ATXR7 (LOC112011828), transcript variant X2, mRNA
	Cluster-17835.53068	JMJ25	0.36	2.69	1.89	XM_019341327.1	PREDICTED: Ipomoea nil lysine-specific demethylase JMJ25-like (LOC109190745), mRNA
	Cluster-17835.27358	HDAC19	0.65	0.17	0.22	XM_019225044.1	PREDICTED: Vitis vinifera histone deacetylase 19 (LOC100244967), mRNA
	Cluster-17835.97186	HDT1	0.87	2.38	1.71	XP_004246566.1	histone deacetylase HDT1 [Solanum lycopersicum]
	Cluster-17835.126024	HDAC9	0	1.105	1.035	EOY33527.1	Histone deacetylase 9 isoform 5 [Theobroma cacao]
	Cluster-17835.95942	EZA1	0	0.4	0.085	XP_002270605.1	PREDICTED: histone-lysine N-methyltransferase EZA1 isoform X1 [Vitis vinifera]
