# Supplementary material for: Integrated metabolomics and transcriptomics analysis highlight key pathways involved in the somatic embryogenesis of Darjeeling tea
Source: BMC Genomics. 2024 Feb 23;25:207. doi: 10.1186/s12864-024-10119-2 (PMC10893738; doi:10.1186/s12864-024-10119-2)
Supplement: Supplementary file 13 — Supplementary Material 13: Table S10. The particulars of the gene-specific primers used for qRT-PCR validation. Standardized annealing temperature (Ta) was 60 °C for all reactions [file 12864_2024_10119_MOESM13_ESM.xlsx]

## Sheet: Sheet1
Table S10. The particulars of the gene-specific primers used for qRT-PCR validation. Standardized annealing temperature (Ta ) was 60 °C for all reactions.
Target gene name	Cluster ID	Forward primer(5′– 3′)	Reverse primer(5′– 3′)
YUC1	Cluster-17835.140770	GCTGCAATGGATGCCCAAAA	GCCCCCACTGGTTGAAACTT
IAA4	Cluster-17835.109167	ATGGTGGTTTGAGGTCGGTC	GTAAGCACGACAGCAGAACG
BBM	Cluster-17835.79421	GCCTTTGAATTAGAGGGGCAC	AGGAAGAAGCGGAAAGGTCT
LEC1	Cluster-17835.61481	GCATGACCCCTATGCCCATT	ACCCAAAACACCCACACCTT
WRKY1b	Cluster-17835.133594	TTCTCCGGCCTCCAACTTTC	TGATGAGTGGTTCGGTGGTG
26Ribosomal RNA*	NA	CGTTTCCGGCTCCCACTTAT	ATCAGCGGGGAAAGAAGACC
			*Used as constitutive gene
